# Supplementary material for: Exosomes induce neurogenesis of pluripotent P19 cells
Source: Stem Cell Rev Rep. 2023 Feb 22;19(5):1152–76. doi: 10.1007/s12015-023-10512-6 (PMC10366297; doi:10.1007/s12015-023-10512-6)
Supplement: Supplementary file 26 — List of differentially enriched/depleted ncRNAs in UD-P19 and P19N exosomes. Non-coding RNAs identified in UD-P19 and P19N exosomes were filtered in a step-wise manner to obtain number and list of differentially enriched/depleted ncRNAs in UD-P19 and P19N exosomes. Three filters applied for data analysis are shown in Supplementary Figure S10. (XLS 119 kb) [file 12015_2023_10512_MOESM17_ESM.xls]

## Sheet: Sheet0
Supplementary Table TS5: List of differentially expressed ncRNAs in P19N exosomes relative to UD-P19 exosomes
		© 2000-2019 QIAGEN. All rights reserved.
		Symbol	Entrez Gene Name	Ensembl: Identifier	ENSEMBL Transcript Stable ID	Ensembl gene	Expr Fold Change	Expr False Discovery Rate (q-value)	Location	Type(s)	Entrez Gene ID for Human	Entrez Gene ID for Mouse	Chr location
mt-Tw	mitochondrially encoded tRNA tryptophan [Source:MGI Symbol;Acc:MGI:102471]	MT-TW	tRNA	ENSMUST00000082397.1	ENSMUST00000082397	ENSMUSG00000064346	-31	0.00426	Cytoplasm	other
mt-Ts2	mitochondrially encoded tRNA serine 2 [Source:MGI Symbol;Acc:MGI:102474]	MT-TS1	tRNA	ENSMUST00000082416.1	ENSMUST00000082416	ENSMUSG00000064365	5.979	0.000297	Cytoplasm	other
Gm25587	predicted gene, 25587 [Source:MGI Symbol;Acc:MGI:5455364]	Gm25587	--	ENSMUST00000082498.1	ENSMUST00000082498	ENSMUSG00000064432	130	1.7e-09	Other	other
n-R5s56	nuclear encoded rRNA 5S 56 [Source:MGI Symbol;Acc:MGI:4421901]	n-R5s56	--	ENSMUST00000082521.1	ENSMUST00000082521	ENSMUSG00000064455	-7.059	0.000472	Other	other
Gm22456	predicted gene, 22456 [Source:MGI Symbol;Acc:MGI:5452233]	Gm22456	--	ENSMUST00000082578.1	ENSMUST00000082578	ENSMUSG00000064512	23.75	8.47e-07	Other	other
Gm22455	predicted gene, 22455 [Source:MGI Symbol;Acc:MGI:5452232]	Gm22455	--	ENSMUST00000082580.1	ENSMUST00000082580	ENSMUSG00000064514	-3.597	0.000537	Other	other
Gm22981	predicted gene, 22981 [Source:MGI Symbol;Acc:MGI:5452758]	Gm22981	--	ENSMUST00000082611.1	ENSMUST00000082611	ENSMUSG00000064545	8.6	0.0258	Other	other
Gm23330	predicted gene, 23330 [Source:MGI Symbol;Acc:MGI:5453107]	Gm23330	--	ENSMUST00000082660.2	ENSMUST00000082660	ENSMUSG00000096211	4.586	0.0194	Other	other
Gm22220	predicted gene, 22220 [Source:MGI Symbol;Acc:MGI:5451997]	Gm22220	--	ENSMUST00000082671.3	ENSMUST00000082671	ENSMUSG00000064605	6.8	0.00136	Other	other
Gm22620	predicted gene, 22620 [Source:MGI Symbol;Acc:MGI:5452397]	Gm22620	--	ENSMUST00000082700.1	ENSMUST00000082700	ENSMUSG00000064634	-5	0.000133	Other	other
Snora52	small nucleolar RNA, H/ACA box 52 [Source:MGI Symbol;Acc:MGI:3819508]	Snora52	small nucleolar RNA, H/ACA box 52	ENSMUST00000082732.1	ENSMUST00000082732	ENSMUSG00000064666	-7.889	7.92e-07	Other	other
Gm25813	predicted gene, 25813 [Source:MGI Symbol;Acc:MGI:5455590]	Gm25813	--	ENSMUST00000082748.1	ENSMUST00000082748	ENSMUSG00000064682	5.852	0.000916	Other	other
Gm24151	predicted gene, 24151 [Source:MGI Symbol;Acc:MGI:5453928]	Gm24151	--	ENSMUST00000082758.1	ENSMUST00000082758	ENSMUSG00000064692	-3.267	0.0245	Other	other
Gm22068	predicted gene, 22068 [Source:MGI Symbol;Acc:MGI:5451845]	Gm22068	--	ENSMUST00000082761.1	ENSMUST00000082761	ENSMUSG00000096205	17.679	8.15e-14	Other	other
Gm24950	predicted gene, 24950 [Source:MGI Symbol;Acc:MGI:5454727]	Gm24950	--	ENSMUST00000082768.1	ENSMUST00000082768	ENSMUSG00000064702	6.993	0.000516	Other	other
Gm24208	predicted gene, 24208 [Source:MGI Symbol;Acc:MGI:5453985]	Gm24208	predicted gene, 24208	ENSMUST00000082783.1	ENSMUST00000082783	ENSMUSG00000064717	-8.481	0.0166	Other	other		102638974
Gm25855	predicted gene, 25855 [Source:MGI Symbol;Acc:MGI:5455632]	Gm25855	--	ENSMUST00000082787.4	ENSMUST00000082787	ENSMUSG00000064721	-3.03	0.0253	Other	other
Gm25852	predicted gene, 25852 [Source:MGI Symbol;Acc:MGI:5455629]	Gm25852	--	ENSMUST00000082790.1	ENSMUST00000082790	ENSMUSG00000064724	8.5	0.0381	Other	other
n-R5s28	nuclear encoded rRNA 5S 28 [Source:MGI Symbol;Acc:MGI:4421873]	n-R5s28	--	ENSMUST00000082814.1	ENSMUST00000082814	ENSMUSG00000064748	-5.213	8.19e-07	Other	other
Gm25202	predicted gene, 25202 [Source:MGI Symbol;Acc:MGI:5454979]	Gm25202	--	ENSMUST00000082838.1	ENSMUST00000082838	ENSMUSG00000064772	6.92	0.00219	Other	other
Snord82	small nucleolar RNA, C/D box 82 [Source:MGI Symbol;Acc:MGI:1931502]	SNORD82	small nucleolar RNA, C/D box 82	ENSMUST00000082889.1	ENSMUST00000082889	ENSMUSG00000064823	-3.391	0.000778	Other	other
Gm22879	predicted gene, 22879 [Source:MGI Symbol;Acc:MGI:5452656]	Gm22879	--	ENSMUST00000082895.3	ENSMUST00000082895	ENSMUSG00000064829	-2.956	0.0111	Other	other
Gm23444	predicted gene, 23444 [Source:MGI Symbol;Acc:MGI:5453221]	Gm23444	--	ENSMUST00000082922.1	ENSMUST00000082922	ENSMUSG00000064856	5.321	0.00173	Other	other
Snord58b	small nucleolar RNA, C/D box 58B [Source:MGI Symbol;Acc:MGI:3819545]	Snord58b	small nucleolar RNA, C/D box 58B	ENSMUST00000082937.1	ENSMUST00000082937	ENSMUSG00000064871	-8.1	3.3e-06	Other	other
Gm22265	predicted gene, 22265 [Source:MGI Symbol;Acc:MGI:5452042]	Gm22265	--	ENSMUST00000082947.1	ENSMUST00000082947	ENSMUSG00000094131	-2.713	0.0051	Other	other
Snora21	small nucleolar RNA, H/ACA box 21 [Source:MGI Symbol;Acc:MGI:3819493]	Snora21	small nucleolar RNA, H/ACA box 21	ENSMUST00000082967.1	ENSMUST00000082967	ENSMUSG00000064901	-5.832	1.66e-05	Other	other		100302498
Gm22042	predicted gene, 22042 [Source:MGI Symbol;Acc:MGI:5451819]	Gm22042	--	ENSMUST00000082989.1	ENSMUST00000082989	ENSMUSG00000064923	17.753	8.24e-14	Other	other
Gm23238	predicted gene, 23238 [Source:MGI Symbol;Acc:MGI:5453015]	Gm23238	--	ENSMUST00000083007.1	ENSMUST00000083007	ENSMUSG00000064941	36.005	2.08e-15	Other	other
Gm23240	predicted gene, 23240 [Source:MGI Symbol;Acc:MGI:5453017]	Gm23240	--	ENSMUST00000083009.1	ENSMUST00000083009	ENSMUSG00000064943	23.12	2.08e-12	Other	other
Rny3	RNA, Y3 small cytoplasmic (associated with Ro protein) [Source:MGI Symbol;Acc:MGI:107304]	Rny3	RNA, Y3 small cytoplasmic (associated with Ro protein)	ENSMUST00000083011.1	ENSMUST00000083011	ENSMUSG00000064945	4.585	0.0012	Nucleus	other		19874
Gm24405	predicted gene, 24405 [Source:MGI Symbol;Acc:MGI:5454182]	Gm24405	--	ENSMUST00000083033.1	ENSMUST00000083033	ENSMUSG00000064967	42.111	9.73e-10	Other	other
Snora70	small nucleolar RNA, H/ACA box 70 [Source:MGI Symbol;Acc:MGI:2148178]	SNORA70	small nucleolar RNA, H/ACA box 70	ENSMUST00000083047.1	ENSMUST00000083047	ENSMUSG00000064981	-3.816	0.000955	Other	other
Gm24095	predicted gene, 24095 [Source:MGI Symbol;Acc:MGI:5453872]	Gm24095	--	ENSMUST00000083063.2	ENSMUST00000083063	ENSMUSG00000096563	-5	0.0496	Other	other
Gm23510	predicted gene, 23510 [Source:MGI Symbol;Acc:MGI:5453287]	Gm23510	--	ENSMUST00000083083.1	ENSMUST00000083083	ENSMUSG00000065017		0.000658	Other	other
Gm23511	predicted gene, 23511 [Source:MGI Symbol;Acc:MGI:5453288]	Gm23511	--	ENSMUST00000083084.1	ENSMUST00000083084	ENSMUSG00000065018	53	8.13e-10	Other	other
Gm25704	predicted gene, 25704 [Source:MGI Symbol;Acc:MGI:5455481]	Gm25704	--	ENSMUST00000083116.1	ENSMUST00000083116	ENSMUSG00000065050	5.462	0.0148	Other	other
n-R5s205	nuclear encoded rRNA 5S 205 [Source:MGI Symbol;Acc:MGI:4422070]	n-R5s205	--	ENSMUST00000083149.1	ENSMUST00000083149	ENSMUSG00000065083	-9.5	0.0201	Other	other
Gm26493	predicted gene, 26493 [Source:MGI Symbol;Acc:MGI:5456270]	Gm26493	--	ENSMUST00000083155.1	ENSMUST00000083155	ENSMUSG00000065089	-3.444	0.0168	Other	other
Snord1a	small nucleolar RNA, C/D box 1A [Source:MGI Symbol;Acc:MGI:3819525]	Snord1a	small nucleolar RNA, C/D box 1A	ENSMUST00000083160.1	ENSMUST00000083160	ENSMUSG00000065094	-2.225	0.0437	Other	other
Snora16a	small nucleolar RNA, H/ACA box 16A [Source:MGI Symbol;Acc:MGI:4361141]	Snora16a	small nucleolar RNA, H/ACA box 16A	ENSMUST00000083163.1	ENSMUST00000083163	ENSMUSG00000065097	-3.098	0.00323	Other	other
Mir5117	microRNA 5117 [Source:MGI Symbol;Acc:MGI:4950437]	Mir5117	--	ENSMUST00000083226.1	ENSMUST00000083226	ENSMUSG00000065160	-3.181	0.00189	Other	other
Gm23686	predicted gene, 23686 [Source:MGI Symbol;Acc:MGI:5453463]	Gm23686	--	ENSMUST00000083241.2	ENSMUST00000083241	ENSMUSG00000096391	16.944	3.6e-11	Other	other
Gm22973	predicted gene, 22973 [Source:MGI Symbol;Acc:MGI:5452750]	Gm22973	--	ENSMUST00000083298.1	ENSMUST00000083298	ENSMUSG00000065232	11.813	4.13e-07	Other	other
Gm23971	predicted gene, 23971 [Source:MGI Symbol;Acc:MGI:5453748]	Gm23971	--	ENSMUST00000083317.1	ENSMUST00000083317	ENSMUSG00000065251	6.936	0.000516	Other	other
Gm23451	predicted gene, 23451 [Source:MGI Symbol;Acc:MGI:5453228]	Gm23451	--	ENSMUST00000083328.1	ENSMUST00000083328	ENSMUSG00000065262	-3.786	0.00977	Other	other
Gm26232	predicted gene, 26232 [Source:MGI Symbol;Acc:MGI:5456009]	Gm26232	predicted gene, 26232	ENSMUST00000083360.1	ENSMUST00000083360	ENSMUSG00000096838	20.052	8.49e-13	Other	other		102632589
Gm24136	predicted gene, 24136 [Source:MGI Symbol;Acc:MGI:5453913]	Gm24136	--	ENSMUST00000083374.2	ENSMUST00000083374	ENSMUSG00000095513	32.262	7.24e-11	Other	other
Snora34	small nucleolar RNA, H/ACA box 34 [Source:MGI Symbol;Acc:MGI:3819502]	Snora34	small nucleolar RNA, H/ACA box 34	ENSMUST00000083402.1	ENSMUST00000083402	ENSMUSG00000065336	-8.875	8.13e-10	Other	other		100217417
Gm25578	predicted gene, 25578 [Source:MGI Symbol;Acc:MGI:5455355]	Gm25578	--	ENSMUST00000083406.1	ENSMUST00000083406	ENSMUSG00000065340	74	4.42e-06	Other	other
Gm26244	predicted gene, 26244 [Source:MGI Symbol;Acc:MGI:5456021]	Gm26244	--	ENSMUST00000083435.2	ENSMUST00000083435	ENSMUSG00000095616	31.825	3.46e-16	Other	other
Gm22739	predicted gene, 22739 [Source:MGI Symbol;Acc:MGI:5452516]	Gm22739	--	ENSMUST00000083437.1	ENSMUST00000083437	ENSMUSG00000065371	14.6	7.24e-06	Other	other
Gm22579	predicted gene, 22579 [Source:MGI Symbol;Acc:MGI:5452356]	Gm22579	--	ENSMUST00000083729.1	ENSMUST00000083729	ENSMUSG00000065663	-7	0.00325	Other	other
Rny1	RNA, Y1 small cytoplasmic, Ro-associated [Source:MGI Symbol;Acc:MGI:97995]	RNY1	RNA, Ro-associated Y1	ENSMUST00000083767.1	ENSMUST00000083767	ENSMUSG00000065701	4.235	0.00188	Nucleus	other
Gm26168	predicted gene, 26168 [Source:MGI Symbol;Acc:MGI:5455945]	Gm26168	--	ENSMUST00000083787.1	ENSMUST00000083787	ENSMUSG00000065721	5.294	0.014	Other	other
Gm26165	predicted gene, 26165 [Source:MGI Symbol;Acc:MGI:5455942]	Gm26165	--	ENSMUST00000083791.1	ENSMUST00000083791	ENSMUSG00000065725	-6.556	0.000227	Other	other
Gm25007	predicted gene, 25007 [Source:MGI Symbol;Acc:MGI:5454784]	Gm25007	--	ENSMUST00000083808.1	ENSMUST00000083808	ENSMUSG00000065742	10	0.023	Other	other
Gm23849	predicted gene, 23849 [Source:MGI Symbol;Acc:MGI:5453626]	Gm23849	--	ENSMUST00000083833.1	ENSMUST00000083833	ENSMUSG00000065767	7.041	0.000537	Other	other
Gm22155	predicted gene, 22155 [Source:MGI Symbol;Acc:MGI:5451932]	Gm22155	--	ENSMUST00000083836.1	ENSMUST00000083836	ENSMUSG00000065770	36	4.95e-09	Other	other
Rnu1b6	U1b6 small nuclear RNA [Source:MGI Symbol;Acc:MGI:104604]	Rnu1b6	U1b6 small nuclear RNA	ENSMUST00000083839.1	ENSMUST00000083839	ENSMUSG00000065773	19.64	1.51e-12	Other	other		19847
Gm25514	predicted gene, 25514 [Source:MGI Symbol;Acc:MGI:5455291]	Gm25514	--	ENSMUST00000083860.1	ENSMUST00000083860	ENSMUSG00000065794	9.882	0.000916	Other	other
Snord35a	small nucleolar RNA, C/D box 35A [Source:MGI Symbol;Acc:MGI:1351319]	Snord35a	small nucleolar RNA, C/D box 35A	ENSMUST00000083884.1	ENSMUST00000083884	ENSMUSG00000065818	-2.883	0.0271	Other	other		27211
Gm26316	predicted gene, 26316 [Source:MGI Symbol;Acc:MGI:5456093]	Gm26316	--	ENSMUST00000083886.1	ENSMUST00000083886	ENSMUSG00000065820	7.44	0.000513	Other	other
Gm25189	predicted gene, 25189 [Source:MGI Symbol;Acc:MGI:5454966]	Gm25189	--	ENSMUST00000083911.1	ENSMUST00000083911	ENSMUSG00000065845	45.117	6.1e-13	Other	other
Gm22354	predicted gene, 22354 [Source:MGI Symbol;Acc:MGI:5452131]	Gm22354	--	ENSMUST00000083919.1	ENSMUST00000083919	ENSMUSG00000065853	-6.1	0.00248	Other	other
Gm25682	predicted gene, 25682 [Source:MGI Symbol;Acc:MGI:5455459]	Gm25682	--	ENSMUST00000083942.1	ENSMUST00000083942	ENSMUSG00000065876	6.6	0.00299	Other	other
Gm26110	predicted gene, 26110 [Source:MGI Symbol;Acc:MGI:5455887]	Gm26110	--	ENSMUST00000083971.1	ENSMUST00000083971	ENSMUSG00000065905	44.4	7.46e-15	Other	other
Gm24447	predicted gene, 24447 [Source:MGI Symbol;Acc:MGI:5454224]	Gm24447	--	ENSMUST00000083977.1	ENSMUST00000083977	ENSMUSG00000065911	4.108	0.0483	Other	other
n-R5-8s1	nuclear encoded rRNA 5.8S 1 [Source:MGI Symbol;Acc:MGI:4421735]	n-R5-8s1	--	ENSMUST00000083988.1	ENSMUST00000083988	ENSMUSG00000065922	-5.577	0.000225	Other	other
Gm24924	predicted gene, 24924 [Source:MGI Symbol;Acc:MGI:5454701]	Gm24924	--	ENSMUST00000084007.2	ENSMUST00000084007	ENSMUSG00000094306	33.346	3.46e-16	Other	other
Rnu2-10	U2 small nuclear RNA 10 [Source:MGI Symbol;Acc:MGI:97976]	RNU2-1	RNA, U2 small nuclear 1	ENSMUST00000084010.1	ENSMUST00000084010	ENSMUSG00000065944	6.799	0.000707	Nucleus	other	6066	19848
Rnu1a1	U1a1 small nuclear RNA [Source:MGI Symbol;Acc:MGI:97972]	RNU1-4	RNA, U1 small nuclear 4	ENSMUST00000093684.1	ENSMUST00000093684	ENSMUSG00000095969	17.716	8.15e-14	Other	other
Gm25088	predicted gene, 25088 [Source:MGI Symbol;Acc:MGI:5454865]	Gm25088	--	ENSMUST00000101803.1	ENSMUST00000101803	ENSMUSG00000096811	1e+99	0.0172	Other	other
Gm23472	predicted gene, 23472 [Source:MGI Symbol;Acc:MGI:5453249]	Gm23472	--	ENSMUST00000101806.2	ENSMUST00000101806	ENSMUSG00000094050	5.582	0.00197	Other	other
n-R5s1	nuclear encoded rRNA 5S 1 [Source:MGI Symbol;Acc:MGI:4421733]	n-R5s1	--	ENSMUST00000101925.1	ENSMUST00000101925	ENSMUSG00000075874	-3.264	0.0098	Other	other
Gm25679	predicted gene, 25679 [Source:MGI Symbol;Acc:MGI:5455456]	Gm25679	--	ENSMUST00000101973.1	ENSMUST00000101973	ENSMUSG00000096659	17.613	8.15e-14	Other	other
n-R5s64	nuclear encoded rRNA 5S 64 [Source:MGI Symbol;Acc:MGI:4421909]	n-R5s64	--	ENSMUST00000102019.1	ENSMUST00000102019	ENSMUSG00000075973	-3.407	0.014	Other	other
Gm24830	predicted gene, 24830 [Source:MGI Symbol;Acc:MGI:5454607]	Gm24830	--	ENSMUST00000102024.1	ENSMUST00000102024	ENSMUSG00000095701	19.845	1.66e-12	Other	other
Gm26504	predicted gene, 26504 [Source:MGI Symbol;Acc:MGI:5456281]	Snord116	small nucleolar RNA, C/D box 116	ENSMUST00000102033.2	ENSMUST00000102033	ENSMUSG00000096019	4.861	0.00599	Other	other		64243
Gm26377	predicted gene, 26377 [Source:MGI Symbol;Acc:MGI:5456154]	mir-703	microRNA 703	ENSMUST00000102184.1	ENSMUST00000102184	ENSMUSG00000076138	-4.571	0.0232	Cytoplasm	microRNA		735265
Gm26293	predicted gene, 26293 [Source:MGI Symbol;Acc:MGI:5456070]	Gm26293	--	ENSMUST00000104170.1	ENSMUST00000104170	ENSMUSG00000077358	-3.261	0.0045	Other	other
Gm24336	predicted gene, 24336 [Source:MGI Symbol;Acc:MGI:5454113]	Gm24336	--	ENSMUST00000104203.1	ENSMUST00000104203	ENSMUSG00000077391	49.5	4.54e-07	Other	other
Gm23744	predicted gene, 23744 [Source:MGI Symbol;Acc:MGI:5453521]	Gm23744	--	ENSMUST00000104231.1	ENSMUST00000104231	ENSMUSG00000077419	11.158	4.15e-05	Other	other
Snord91a	small nucleolar RNA, C/D box 91A [Source:MGI Symbol;Acc:MGI:3819564]	Snord91a	small nucleolar RNA, C/D box 91A	ENSMUST00000104305.1	ENSMUST00000104305	ENSMUSG00000077493	-3.1	0.0328	Other	other		100217469
Gm22771	predicted gene, 22771 [Source:MGI Symbol;Acc:MGI:5452548]	Gm22771	--	ENSMUST00000104449.1	ENSMUST00000104449	ENSMUSG00000077637	-2.648	0.023	Other	other
Snord89	small nucleolar RNA, C/D box 89 [Source:MGI Symbol;Acc:MGI:3819562]	Snord89	small nucleolar RNA, C/D box 89	ENSMUST00000104516.1	ENSMUST00000104516	ENSMUSG00000077704	7.771	0.000142	Other	other		100217461
Snord72	small nucleolar RNA, C/D box 72 [Source:MGI Symbol;Acc:MGI:3819555]	Snord72	small nucleolar RNA, C/D box 72	ENSMUST00000104549.1	ENSMUST00000104549	ENSMUSG00000077737	-2.341	0.013	Other	other
Gm25776	predicted gene, 25776 [Source:MGI Symbol;Acc:MGI:5455553]	Gm25776	--	ENSMUST00000116715.1	ENSMUST00000116715	ENSMUSG00000080365	19.486	1.13e-06	Other	other
Gm25848	predicted gene, 25848 [Source:MGI Symbol;Acc:MGI:5455625]	Gm25848	--	ENSMUST00000116790.1	ENSMUST00000116790	ENSMUSG00000080440	4.569	0.0496	Other	other
Gm22488	predicted gene, 22488 [Source:MGI Symbol;Acc:MGI:5452265]	Gm22488	--	ENSMUST00000116811.1	ENSMUST00000116811	ENSMUSG00000080461	18	0.00173	Other	other
Gm22486	predicted gene, 22486 [Source:MGI Symbol;Acc:MGI:5452263]	Gm22486	--	ENSMUST00000116815.1	ENSMUST00000116815	ENSMUSG00000080465	3.931	0.0125	Other	other
Gm22676	predicted gene, 22676 [Source:MGI Symbol;Acc:MGI:5452453]	Gm22676	--	ENSMUST00000116972.1	ENSMUST00000116972	ENSMUSG00000080622	39.5	1.72e-06	Other	other
Gm23987	predicted gene, 23987 [Source:MGI Symbol;Acc:MGI:5453764]	Gm23987	--	ENSMUST00000117039.1	ENSMUST00000117039	ENSMUSG00000080689	5	0.0285	Other	other
Gm23787	predicted gene, 23787 [Source:MGI Symbol;Acc:MGI:5453564]	Gm23787	--	ENSMUST00000122538.1	ENSMUST00000122538	ENSMUSG00000084487	-5	0.013	Other	other
Gm25106	predicted gene, 25106 [Source:MGI Symbol;Acc:MGI:5454883]	Gm25106	--	ENSMUST00000122672.1	ENSMUST00000122672	ENSMUSG00000084621	31.711	3.46e-16	Other	other
Gm22451	predicted gene, 22451 [Source:MGI Symbol;Acc:MGI:5452228]	Gm22451	--	ENSMUST00000122803.1	ENSMUST00000122803	ENSMUSG00000084752	12.5	0.0229	Other	other
Mir17hg	Mir17 host gene (non-protein coding) [Source:MGI Symbol;Acc:MGI:1923207]	MIR17HG	miR-17-92a-1 cluster host gene	ENSMUST00000134140.2	ENSMUST00000134140	ENSMUSG00000089726	-4.385	0.00323	Other	other	407975	75957
Snhg20	small nucleolar RNA host gene 20 [Source:MGI Symbol;Acc:MGI:1924222]	Snhg20	small nucleolar RNA host gene 20	ENSMUST00000145438.1	ENSMUST00000145438	ENSMUSG00000086859	11.606	5.7e-05	Other	other		76972
Gm21982	predicted gene 21982 [Source:MGI Symbol;Acc:MGI:5439451]	Gm21982	--	ENSMUST00000146232.1	ENSMUST00000146232	ENSMUSG00000094365	5.692	0.0489	Other	other
Gm12840	predicted gene 12840 [Source:MGI Symbol;Acc:MGI:3650917]	Gm12840	--	ENSMUST00000156081.1	ENSMUST00000156081	ENSMUSG00000086320	-7	0.00881	Other	other
Rprl2	ribonuclease P RNA-like 2 [Source:MGI Symbol;Acc:MGI:105104]	Rprl2	ribonuclease P RNA-like 2	ENSMUST00000157150.1	ENSMUST00000157150	ENSMUSG00000087775	31.222	1.08e-07	Other	other		19784
Gm24916	predicted gene, 24916 [Source:MGI Symbol;Acc:MGI:5454693]	Gm24916	--	ENSMUST00000157287.1	ENSMUST00000157287	ENSMUSG00000087912	-4.75	0.000513	Other	other
Gm25395	predicted gene, 25395 [Source:MGI Symbol;Acc:MGI:5455172]	Gm25395	--	ENSMUST00000157343.1	ENSMUST00000157343	ENSMUSG00000087968	4.917	0.0129	Other	other
Gm25492	predicted gene, 25492 [Source:MGI Symbol;Acc:MGI:5455269]	Gm25492	--	ENSMUST00000157383.1	ENSMUST00000157383	ENSMUSG00000088008	10.46	0.00012	Other	other
Rprl3	ribonuclease P RNA-like 3 [Source:MGI Symbol;Acc:MGI:105103]	Rprl3	--	ENSMUST00000157400.1	ENSMUST00000157400	ENSMUSG00000088025	30.546	2.34e-09	Other	other
Scarna2	small Cajal body-specific RNA 2 [Source:MGI Symbol;Acc:MGI:3819484]	Scarna2	small Cajal body-specific RNA 2	ENSMUST00000157560.1	ENSMUST00000157560	ENSMUSG00000088185	6.104	0.00311	Other	other		100217438
Gm23751	predicted gene, 23751 [Source:MGI Symbol;Acc:MGI:5453528]	Gm23751	--	ENSMUST00000157583.1	ENSMUST00000157583	ENSMUSG00000088208	12.08	2.39e-07	Other	other
Gm24289	predicted gene, 24289 [Source:MGI Symbol;Acc:MGI:5454066]	Gm24289	--	ENSMUST00000157629.1	ENSMUST00000157629	ENSMUSG00000088254	5.641	0.0258	Other	other
Gm24016	predicted gene, 24016 [Source:MGI Symbol;Acc:MGI:5453793]	Gm24016	--	ENSMUST00000157726.1	ENSMUST00000157726	ENSMUSG00000088351	-3.256	0.00775	Other	other
Gm23044	predicted gene, 23044 [Source:MGI Symbol;Acc:MGI:5452821]	Gm23044	--	ENSMUST00000157891.1	ENSMUST00000157891	ENSMUSG00000088516		0.00197	Other	other
Gm26083	predicted gene, 26083 [Source:MGI Symbol;Acc:MGI:5455860]	Gm26083	--	ENSMUST00000157904.1	ENSMUST00000157904	ENSMUSG00000088529	12.327	3.88e-05	Other	other
Scarna13	small Cajal body-specific RNA 1 [Source:MGI Symbol;Acc:MGI:4360027]	Scarna13	small Cajal body-specific RNA 1	ENSMUST00000158164.1	ENSMUST00000158164	ENSMUSG00000088789	5	0.0125	Other	other
Gm23547	predicted gene, 23547 [Source:MGI Symbol;Acc:MGI:5453324]	Gm23547	--	ENSMUST00000158210.1	ENSMUST00000158210	ENSMUSG00000088835	3.721	0.0381	Other	other
Gm24945	predicted gene, 24945 [Source:MGI Symbol;Acc:MGI:5454722]	Gm24945	--	ENSMUST00000158331.1	ENSMUST00000158331	ENSMUSG00000088956	-9.333	0.0232	Other	other
Scarna8	small Cajal body-specific RNA 8 [Source:MGI Symbol;Acc:MGI:3819488]	Scarna8	small Cajal body-specific RNA 8	ENSMUST00000158333.1	ENSMUST00000158333	ENSMUSG00000088958	7.016	7.31e-05	Other	other
Gm23855	predicted gene, 23855 [Source:MGI Symbol;Acc:MGI:5453632]	Gm23855	--	ENSMUST00000158377.1	ENSMUST00000158377	ENSMUSG00000089002	-8.286	6.51e-05	Other	other
Gm22888	predicted gene, 22888 [Source:MGI Symbol;Acc:MGI:5452665]	Gm22888	--	ENSMUST00000158640.1	ENSMUST00000158640	ENSMUSG00000089265	-4.029	0.000212	Other	other
Snord107	small nucleolar RNA, C/D box 107 [Source:MGI Symbol;Acc:MGI:4358283]	Snord107	--	ENSMUST00000158750.1	ENSMUST00000158750	ENSMUSG00000089375	-3.368	0.036	Other	other
Scarna3a	small Cajal body-specific RNA 3A [Source:MGI Symbol;Acc:MGI:3819485]	Scarna3a	small Cajal body-specific RNA 3A	ENSMUST00000158911.1	ENSMUST00000158911	ENSMUSG00000089536	11.2	3.77e-06	Other	other
Scarna10	small Cajal body-specific RNA 10 [Source:MGI Symbol;Acc:MGI:3819482]	Scarna10	small Cajal body-specific RNA 10	ENSMUST00000158992.1	ENSMUST00000158992	ENSMUSG00000089617	12.446	3.94e-09	Other	other
Gas5	growth arrest specific 5 [Source:MGI Symbol;Acc:MGI:95659]	GAS5	growth arrest specific 5	ENSMUST00000159153.7	ENSMUST00000159153	ENSMUSG00000053332	-3.231	0.00197	Other	other
Malat1	metastasis associated lung adenocarcinoma transcript 1 (non-coding RNA) [Source:MGI Symbol;Acc:MGI:1919539]	MALAT1	metastasis associated lung adenocarcinoma transcript 1	ENSMUST00000173314.1	ENSMUST00000173314	ENSMUSG00000092341	6.714	0.0079	Nucleus	other
Gm15564	predicted gene 15564 [Source:MGI Symbol;Acc:MGI:3783013]	Gm15564	predicted gene 15564	ENSMUST00000173605.1	ENSMUST00000173605	ENSMUSG00000086324	-4.482	4.1e-05	Other	other		102639045
Gm26381	predicted gene, 26381 [Source:MGI Symbol;Acc:MGI:5456158]	Gm26381	--	ENSMUST00000174895.1	ENSMUST00000174895	ENSMUSG00000092636	-5.3	0.00282	Other	other
Snora24	small nucleolar RNA, H/ACA box 24 [Source:MGI Symbol;Acc:MGI:4360223]	Snora24	small nucleolar RNA, H/ACA box 24	ENSMUST00000174989.1	ENSMUST00000174989	ENSMUSG00000092730	-2.653	0.0389	Other	other		100306957
Gm26197	predicted gene, 26197 [Source:MGI Symbol;Acc:MGI:5455974]	Gm26197	--	ENSMUST00000175033.1	ENSMUST00000175033	ENSMUSG00000092774	-4	0.0061	Other	other
Gm25641	predicted gene, 25641 [Source:MGI Symbol;Acc:MGI:5455418]	mir-9	microRNA 9-1	ENSMUST00000175135.1	ENSMUST00000175135	ENSMUSG00000092876		1.37e-07	Cytoplasm	microRNA	407047|407051|407046	723968|387133|723967
Gm27512	predicted gene, 27512 [Source:MGI Symbol;Acc:MGI:5530894]	Gm27512	--	ENSMUST00000175328.3	ENSMUST00000175328	ENSMUSG00000094290	19	0.0413	Other	microRNA
Mir1839	microRNA 1839 [Source:MGI Symbol;Acc:MGI:3837345]	mir-1839	microRNA 1839	ENSMUST00000175366.1	ENSMUST00000175366	ENSMUSG00000093107	31.188	1.69e-06	Cytoplasm	microRNA		100316717
Snord87	small nucleolar RNA, C/D box 87 [Source:MGI Symbol;Acc:MGI:2387894]	Snord87	small nucleolar RNA, C/D box 87	ENSMUST00000175437.1	ENSMUST00000175437	ENSMUSG00000093178	-2.156	0.0497	Nucleus	other
Gm24111	predicted gene, 24111 [Source:MGI Symbol;Acc:MGI:5453888]	let-7	microRNA let-7i	ENSMUST00000175491.1	ENSMUST00000175491	ENSMUSG00000093232		0.000196	Cytoplasm	microRNA	406883|406889|407054|406887|406888|406885|406890|406891|406881|406882|406884|406886	723947|723965|387251|387248|387244|723966|387253|387245|387252|387249|387246|387247
Mir677	microRNA 677 [Source:MGI Symbol;Acc:MGI:3629885]	mir-677	microRNA 677	ENSMUST00000175504.1	ENSMUST00000175504	ENSMUSG00000093245	4.069	0.0129	Cytoplasm	microRNA		751518
Snora15	small nucleolar RNA, H/ACA box 15 [Source:MGI Symbol;Acc:MGI:3819490]	Snora15	small nucleolar RNA, H/ACA box 15	ENSMUST00000177461.1	ENSMUST00000177461	ENSMUSG00000093413	-8.657	0.00805	Other	other		100113364
Gm25890	predicted gene, 25890 [Source:MGI Symbol;Acc:MGI:5455667]	Gm25890	--	ENSMUST00000177643.1	ENSMUST00000177643	ENSMUSG00000095260	22.143	3.46e-16	Other	other
Gm22634	predicted gene, 22634 [Source:MGI Symbol;Acc:MGI:5452411]	Gm22634	--	ENSMUST00000177653.1	ENSMUST00000177653	ENSMUSG00000096214	17.906	8.15e-14	Other	other
Snord116l13	small nucleolar RNA, C/D box 116-like 13 [Source:MGI Symbol;Acc:MGI:5453326]	Snord116l13	--	ENSMUST00000177737.1	ENSMUST00000177737	ENSMUSG00000094573	5.065	0.015	Other	other
Gm25350	predicted gene, 25350 [Source:MGI Symbol;Acc:MGI:5455127]	Gm25350	--	ENSMUST00000177849.1	ENSMUST00000177849	ENSMUSG00000096070	5.091	0.0382	Other	other
Gm24497	predicted gene, 24497 [Source:MGI Symbol;Acc:MGI:5454274]	Gm24497	--	ENSMUST00000177868.1	ENSMUST00000177868	ENSMUSG00000093956	6.007	0.00256	Other	other
Gm22584	predicted gene, 22584 [Source:MGI Symbol;Acc:MGI:5452361]	Gm22584	--	ENSMUST00000177935.1	ENSMUST00000177935	ENSMUSG00000096231	6.346	0.000537	Other	other
Snord116l15	small nucleolar RNA, C/D box 116-like 15 [Source:MGI Symbol;Acc:MGI:5453501]	Snord116l15	--	ENSMUST00000177940.1	ENSMUST00000177940	ENSMUSG00000094987	7.12	0.000926	Other	other
Snord116l4	small nucleolar RNA, C/D box 116-like 4 [Source:MGI Symbol;Acc:MGI:1927535]	Snord116l4	--	ENSMUST00000177982.1	ENSMUST00000177982	ENSMUSG00000093971	4.2	0.0253	Other	other
Gm26201	predicted gene, 26201 [Source:MGI Symbol;Acc:MGI:5455978]	Gm26201	--	ENSMUST00000178047.1	ENSMUST00000178047	ENSMUSG00000096604	4.146	0.0413	Other	other
Rnu1b2	U1b2 small nuclear RNA [Source:MGI Symbol;Acc:MGI:104624]	Rnu1b2	U1b2 small nuclear RNA	ENSMUST00000178073.1	ENSMUST00000178073	ENSMUSG00000093834	16.853	8.15e-14	Other	other		19845
Gm24609	predicted gene, 24609 [Source:MGI Symbol;Acc:MGI:5454386]	Gm24609	--	ENSMUST00000178166.1	ENSMUST00000178166	ENSMUSG00000094236	5.5	0.0137	Other	other
Gm23953	predicted gene, 23953 [Source:MGI Symbol;Acc:MGI:5453730]	Gm23953	--	ENSMUST00000178214.1	ENSMUST00000178214	ENSMUSG00000095389	5	0.0184	Other	other
Rnu1b1	U1b1 small nuclear RNA [Source:MGI Symbol;Acc:MGI:97974]	Rnu1b1	U1b1 small nuclear RNA	ENSMUST00000178250.1	ENSMUST00000178250	ENSMUSG00000095580	16.702	8.15e-14	Other	other		19844
Gm22614	predicted gene, 22614 [Source:MGI Symbol;Acc:MGI:5452391]	Gm22614	--	ENSMUST00000178300.1	ENSMUST00000178300	ENSMUSG00000094812	22.104	3.46e-16	Other	other
Gm22812	predicted gene, 22812 [Source:MGI Symbol;Acc:MGI:5452589]	Gm22812	--	ENSMUST00000178329.1	ENSMUST00000178329	ENSMUSG00000096462	5.767	0.00576	Other	other
Gm26444	predicted gene, 26444 [Source:MGI Symbol;Acc:MGI:5456221]	Gm26444	--	ENSMUST00000178333.1	ENSMUST00000178333	ENSMUSG00000093815	17.721	8.15e-14	Other	other
Snord116l3	small nucleolar RNA, C/D box 116-like 3 [Source:MGI Symbol;Acc:MGI:1927534]	Snord116l3	--	ENSMUST00000178370.1	ENSMUST00000178370	ENSMUSG00000094599	4.906	0.0129	Other	other
Gm22131	predicted gene, 22131 [Source:MGI Symbol;Acc:MGI:5451908]	Gm22131	--	ENSMUST00000178415.1	ENSMUST00000178415	ENSMUSG00000096431	7.952	0.00017	Other	other
Gm25155	predicted gene, 25155 [Source:MGI Symbol;Acc:MGI:5454932]	Gm25155	--	ENSMUST00000178450.1	ENSMUST00000178450	ENSMUSG00000094069	5.469	0.00306	Other	other
Gm22317	predicted gene, 22317 [Source:MGI Symbol;Acc:MGI:5452094]	Gm22317	--	ENSMUST00000178469.1	ENSMUST00000178469	ENSMUSG00000096206	17.721	8.15e-14	Other	other
Gm24760	predicted gene, 24760 [Source:MGI Symbol;Acc:MGI:5454537]	Gm24760	--	ENSMUST00000178530.1	ENSMUST00000178530	ENSMUSG00000094923	4.938	0.04	Other	other
Gm26032	predicted gene, 26032 [Source:MGI Symbol;Acc:MGI:5455809]	Gm26032	--	ENSMUST00000178535.1	ENSMUST00000178535	ENSMUSG00000095155	10	4.63e-05	Other	other
Gm22776	predicted gene, 22776 [Source:MGI Symbol;Acc:MGI:5452553]	Gm22776	--	ENSMUST00000178634.1	ENSMUST00000178634	ENSMUSG00000094109	6.75	0.0136	Other	other
Gm22417	predicted gene, 22417 [Source:MGI Symbol;Acc:MGI:5452194]	Gm22417	--	ENSMUST00000178656.1	ENSMUST00000178656	ENSMUSG00000094960	4.8	0.00511	Other	other
Snord116l2	small nucleolar RNA, C/D box 116-like 2 [Source:MGI Symbol;Acc:MGI:1927533]	Snord116l2	small nucleolar RNA, C/D box 116-like 2	ENSMUST00000178675.1	ENSMUST00000178675	ENSMUSG00000096759	4	0.04	Other	other		64245
Gm23141	predicted gene, 23141 [Source:MGI Symbol;Acc:MGI:5452918]	Gm23141	--	ENSMUST00000178682.1	ENSMUST00000178682	ENSMUSG00000094407	21	0.0485	Other	other
Gm26270	predicted gene, 26270 [Source:MGI Symbol;Acc:MGI:5456047]	Gm26270	--	ENSMUST00000178690.1	ENSMUST00000178690	ENSMUSG00000096110	6.259	0.00143	Other	other
Gm25944	predicted gene, 25944 [Source:MGI Symbol;Acc:MGI:5455721]	Gm25944	--	ENSMUST00000178758.1	ENSMUST00000178758	ENSMUSG00000096057	9	0.0413	Other	other
Snord116l16	small nucleolar RNA, C/D box 116-like 16 [Source:MGI Symbol;Acc:MGI:5451887]	Snord116l16	--	ENSMUST00000178777.1	ENSMUST00000178777	ENSMUSG00000095374	4.861	0.00434	Other	other
Gm25074	predicted gene, 25074 [Source:MGI Symbol;Acc:MGI:5454851]	Gm25074	--	ENSMUST00000178782.1	ENSMUST00000178782	ENSMUSG00000095479	8.263	9.28e-05	Other	other
Gm25360	predicted gene, 25360 [Source:MGI Symbol;Acc:MGI:5455137]	Gm25360	--	ENSMUST00000178786.1	ENSMUST00000178786	ENSMUSG00000094655	6.084	0.00186	Other	other
Gm25210	predicted gene, 25210 [Source:MGI Symbol;Acc:MGI:5454987]	Gm25210	--	ENSMUST00000178813.1	ENSMUST00000178813	ENSMUSG00000096302	8.167	0.000227	Other	other
Gm25157	predicted gene, 25157 [Source:MGI Symbol;Acc:MGI:5454934]	Gm25157	--	ENSMUST00000178914.1	ENSMUST00000178914	ENSMUSG00000094060	5.588	0.00891	Other	other
Snord116l17	small nucleolar RNA, C/D box 116-like 17 [Source:MGI Symbol;Acc:MGI:5453134]	Snord116l17	--	ENSMUST00000178936.1	ENSMUST00000178936	ENSMUSG00000093974	5.633	0.00208	Other	other
Gm23089	predicted gene, 23089 [Source:MGI Symbol;Acc:MGI:5452866]	Gm23089	--	ENSMUST00000178947.1	ENSMUST00000178947	ENSMUSG00000096502	6.286	0.036	Other	other
Gm22046	predicted gene, 22046 [Source:MGI Symbol;Acc:MGI:5451823]	Gm22046	--	ENSMUST00000179027.1	ENSMUST00000179027	ENSMUSG00000094994	8.833	7.38e-05	Other	other
Gm24305	predicted gene, 24305 [Source:MGI Symbol;Acc:MGI:5454082]	Gm24305	--	ENSMUST00000179155.1	ENSMUST00000179155	ENSMUSG00000095590	17.397	1.96e-13	Other	other
Gm26365	predicted gene, 26365 [Source:MGI Symbol;Acc:MGI:5456142]	Gm26365	--	ENSMUST00000179177.1	ENSMUST00000179177	ENSMUSG00000094581	7.833	0.000313	Other	other
n-R5s127	nuclear encoded rRNA 5S 127 [Source:MGI Symbol;Acc:MGI:4421983]	n-R5s127	--	ENSMUST00000179185.1	ENSMUST00000179185	ENSMUSG00000093960	-4	0.00285	Other	other
Gm23767	predicted gene, 23767 [Source:MGI Symbol;Acc:MGI:5453544]	Gm23767	--	ENSMUST00000179278.1	ENSMUST00000179278	ENSMUSG00000095734	5.385	0.0027	Other	other
Gm24153	predicted gene, 24153 [Source:MGI Symbol;Acc:MGI:5453930]	Gm24153	--	ENSMUST00000179280.1	ENSMUST00000179280	ENSMUSG00000096159	5.821	0.00248	Other	other
Gm25597	predicted gene, 25597 [Source:MGI Symbol;Acc:MGI:5455374]	Gm25597	--	ENSMUST00000179388.1	ENSMUST00000179388	ENSMUSG00000096845	5.71	0.00311	Other	other
Snord116l1	small nucleolar RNA, C/D box 116-like 1 [Source:MGI Symbol;Acc:MGI:1927532]	Snord116l1	small nucleolar RNA, C/D box 116-like 1	ENSMUST00000179518.1	ENSMUST00000179518	ENSMUSG00000096475	5.576	0.00561	Other	other
Gm22513	predicted gene, 22513 [Source:MGI Symbol;Acc:MGI:5452290]	Gm22513	--	ENSMUST00000179621.1	ENSMUST00000179621	ENSMUSG00000096349	18.233	8.15e-14	Other	other
Gm22941	predicted gene, 22941 [Source:MGI Symbol;Acc:MGI:5452718]	Gm22941	--	ENSMUST00000179630.1	ENSMUST00000179630	ENSMUSG00000095639	4.486	0.0129	Other	other
Gm22631	predicted gene, 22631 [Source:MGI Symbol;Acc:MGI:5452408]	Gm22631	--	ENSMUST00000179656.1	ENSMUST00000179656	ENSMUSG00000093869	9.526	8.98e-06	Other	other
Gm23804	predicted gene, 23804 [Source:MGI Symbol;Acc:MGI:5453581]	Gm23804	--	ENSMUST00000179675.1	ENSMUST00000179675	ENSMUSG00000094826	17.798	8.15e-14	Other	other
Gm25816	predicted gene, 25816 [Source:MGI Symbol;Acc:MGI:5455593]	Gm25816	--	ENSMUST00000179764.1	ENSMUST00000179764	ENSMUSG00000096148	3.841	0.0335	Other	other
Snord116l12	small nucleolar RNA, C/D box 116-like 12 [Source:MGI Symbol;Acc:MGI:5452066]	Snord116l12	--	ENSMUST00000179816.1	ENSMUST00000179816	ENSMUSG00000094274	9.857	2.54e-05	Other	other
Snord116l14	small nucleolar RNA, C/D box 116-like 14 [Source:MGI Symbol;Acc:MGI:5451965]	Snord116l14	--	ENSMUST00000179875.1	ENSMUST00000179875	ENSMUSG00000094389	5.483	0.00269	Other	other
Gm25939	predicted gene, 25939 [Source:MGI Symbol;Acc:MGI:5455716]	Gm25939	--	ENSMUST00000179876.1	ENSMUST00000179876	ENSMUSG00000093843	5.49	0.00211	Other	other
Snord116l8	small nucleolar RNA, C/D box 116-like 8 [Source:MGI Symbol;Acc:MGI:1927539]	Snord116l8	--	ENSMUST00000179889.1	ENSMUST00000179889	ENSMUSG00000095458	5.4	0.0219	Other	other
Snord116l7	small nucleolar RNA, C/D box 116-like 7 [Source:MGI Symbol;Acc:MGI:1927538]	Snord116l7	--	ENSMUST00000179895.1	ENSMUST00000179895	ENSMUSG00000096313	5.03	0.00384	Other	other
Snord116l6	small nucleolar RNA, C/D box 116-like 6 [Source:MGI Symbol;Acc:MGI:1927537]	Snord116l6	--	ENSMUST00000179955.1	ENSMUST00000179955	ENSMUSG00000096190	4.514	0.0254	Other	other
Gm25471	predicted gene, 25471 [Source:MGI Symbol;Acc:MGI:5455248]	Gm25471	--	ENSMUST00000180126.1	ENSMUST00000180126	ENSMUSG00000094837	7.19	0.000516	Other	other
Gm24518	predicted gene, 24518 [Source:MGI Symbol;Acc:MGI:5454295]	Gm24518	--	ENSMUST00000180275.1	ENSMUST00000180275	ENSMUSG00000096677	6.238	0.00186	Other	other
Snord116l11	small nucleolar RNA, C/D box 116-like 11 [Source:MGI Symbol;Acc:MGI:5455871]	Snord116l11	--	ENSMUST00000180312.1	ENSMUST00000180312	ENSMUSG00000095691	4.75	0.0096	Other	other
Gm23862	predicted gene, 23862 [Source:MGI Symbol;Acc:MGI:5453639]	Gm23862	--	ENSMUST00000180342.1	ENSMUST00000180342	ENSMUSG00000093929	8.75	7.52e-05	Other	other
2900076A07Rik	RIKEN cDNA 2900076A07 gene [Source:MGI Symbol;Acc:MGI:1920242]	2900076A07Rik	RIKEN cDNA 2900076A07 gene	ENSMUST00000180385.1	ENSMUST00000180385	ENSMUSG00000097277	30.294	9.19e-09	Other	other		100504421
2810429I04Rik	RIKEN cDNA 2810429I04 gene [Source:MGI Symbol;Acc:MGI:1924187]	2810429I04Rik	RIKEN cDNA 2810429I04 gene	ENSMUST00000181708.1	ENSMUST00000181708	ENSMUSG00000097709	-4.411	0.00434	Other	other
Gm42418	predicted gene, 42418 [Source:MGI Symbol;Acc:MGI:5649005]	Rn18s-rs5	18s RNA, related sequence 5	ENSMUST00000182010.1	ENSMUST00000182010	ENSMUSG00000098178	-2.964	0.000588	Other	other
Mir6236	microRNA 6236 [Source:MGI Symbol;Acc:MGI:5530929]	Mir6236	microRNA 6236	ENSMUST00000184437.1	ENSMUST00000184437	ENSMUSG00000098973	-6.366	2.11e-09	Other	microRNA		102465959
Gm22981	predicted gene, 22981 [Source:MGI Symbol;Acc:MGI:5452758]	SNORD113	--	ENSMUST00000184468.2	ENSMUST00000184468	ENSMUSG00000099271	8.667	0.0189	Other	other
5031425E22Rik	RIKEN cDNA 5031425E22 gene [Source:MGI Symbol;Acc:MGI:1923227]	5031425E22Rik	RIKEN cDNA 5031425E22 gene	ENSMUST00000185943.1	ENSMUST00000185943	ENSMUSG00000073147		0.00668	Other	other
Gm28967	predicted gene 28967 [Source:MGI Symbol;Acc:MGI:5579673]	Gm28967	--	ENSMUST00000187351.1	ENSMUST00000187351	ENSMUSG00000099587	38.65	4.38e-13	Other	other
Snhg14	small nucleolar RNA host gene 14 [Source:MGI Symbol;Acc:MGI:1289201]	IPW	imprinted in Prader-Willi syndrome	ENSMUST00000187666.1	ENSMUST00000187666	ENSMUSG00000100826	4.755	0.0111	Other	other
Gm25820	predicted gene, 25820 [Source:MGI Symbol;Acc:MGI:5455597]	Gm25820	--	ENSMUST00000197479.1	ENSMUST00000197479	ENSMUSG00000105448	55	1.13e-14	Other	other
Gm49346	predicted gene, 49346 [Source:MGI Symbol;Acc:MGI:6121543]	AC154540.1	--	ENSMUST00000197708.1	ENSMUST00000197708	ENSMUSG00000104599	-5	0.00109	Other	microRNA
Gm47281	predicted gene, 47281 [Source:MGI Symbol;Acc:MGI:6096127]	AC124193.1/AC145392.1	--	ENSMUST00000197757.1	ENSMUST00000197757	ENSMUSG00000106618	-4.971	0.000396	Other	microRNA
Gm22897	predicted gene, 22897 [Source:MGI Symbol;Acc:MGI:5452674]	Gm22897	--	ENSMUST00000197782.1	ENSMUST00000197782	ENSMUSG00000106272	23	0.0306	Other	other
Mir1843b	microRNA 1843b [Source:MGI Symbol;Acc:MGI:4950384]	mir-1843	microRNA 1843a	ENSMUST00000198115.1	ENSMUST00000198115	ENSMUSG00000105399	26.448	8.15e-14	Cytoplasm	microRNA		100628622|100526530
CT010467.1	18s RNA, related sequence 5	Rn18s-rs5	--	ENSMUST00000198477.1	ENSMUST00000198477	ENSMUSG00000106106	-2.714	0.0015	Other	other
Gm43549	predicted gene 43549 [Source:MGI Symbol;Acc:MGI:5663686]	Gm43549	predicted gene 43549	ENSMUST00000198856.1	ENSMUST00000198856	ENSMUSG00000106334	-17.2	0.00107	Other	other
Gm47285	predicted gene, 47285 [Source:MGI Symbol;Acc:MGI:6096135]	AC117240.1	--	ENSMUST00000199436.1	ENSMUST00000199436	ENSMUSG00000106297	-4.214	0.0034	Other	microRNA			12:85718503-85718563
Gm23370	predicted gene, 23370 [Source:MGI Symbol;Acc:MGI:5453147]	Gm23370	--	ENSMUST00000199545.1	ENSMUST00000199545	ENSMUSG00000106307	75.667	9.38e-08	Other	other
Gm47301	predicted gene, 47301 [Source:MGI Symbol;Acc:MGI:6096167]	AL626808.1	--	ENSMUST00000199807.1	ENSMUST00000199807	ENSMUSG00000106221	-3.569	0.0063	Other	microRNA
Mir1291	microRNA 1291 [Source:MGI Symbol;Acc:MGI:5562744]	mir-1291	microRNA 1291	ENSMUST00000199842.1	ENSMUST00000199842	ENSMUSG00000106463	-4.25	0.0157	Cytoplasm	microRNA	100302221	102466255
Gm49347	predicted gene, 49347 [Source:MGI Symbol;Acc:MGI:6121545]	AC121821.1	--	ENSMUST00000199921.1	ENSMUST00000199921	ENSMUSG00000104863	-2.969	0.0172	Other	microRNA
AI506816	expressed sequence AI506816 [Source:MGI Symbol;Acc:MGI:2140929]	AI506816	expressed sequence AI506816	ENSMUST00000199941.4	ENSMUST00000199941	ENSMUSG00000105987	-5.103	0.0144	Other	other		433855
Gm43305	predicted gene 43305 [Source:MGI Symbol;Acc:MGI:5663442]	Gm43305	predicted gene 43305	ENSMUST00000199958.1	ENSMUST00000199958	ENSMUSG00000105703	-5.159	0.00143	Other	other
AY036118	cDNA sequence AY036118 [Source:MGI Symbol;Acc:MGI:2158419]	AY036118	cDNA sequence AY036118	ENSMUST00000200021.1	ENSMUST00000200021	ENSMUSG00000105361	-5.825	2.56e-05	Other	other
Gm20186	predicted gene, 20186 [Source:MGI Symbol;Acc:MGI:5012371]	Gm20186	--	ENSMUST00000202148.1	ENSMUST00000202148	ENSMUSG00000106874	-6.294	0.004	Other	other
Snhg1	small nucleolar RNA host gene 1 [Source:MGI Symbol;Acc:MGI:3763743]	SNORD22	small nucleolar RNA, C/D box 22	ENSMUST00000206029.1	ENSMUST00000206029	ENSMUSG00000108414	4.873	0.01	Other	other
A230057D06Rik	RIKEN cDNA A230057D06 gene [Source:MGI Symbol;Acc:MGI:2442922]	A230057D06Rik	RIKEN cDNA A230057D06 gene	ENSMUST00000207061.1	ENSMUST00000207061	ENSMUSG00000109394		0.0127	Other	other
Gm42031	predicted gene, 42031 [Source:MGI Symbol;Acc:MGI:5624916]	Gm42031	predicted gene, 42031	ENSMUST00000209823.1	ENSMUST00000209823	ENSMUSG00000110386	-5.889	0.00747	Other	other
Gm4316	predicted gene 4316 [Source:MGI Symbol;Acc:MGI:3782497]	Gm4316	predicted gene 4316	ENSMUST00000212411.1	ENSMUST00000212411	ENSMUSG00000110537	-6.4	0.00411	Other	other
Gm42047	predicted gene, 42047 [Source:MGI Symbol;Acc:MGI:5624932]	Gm42047	predicted gene, 42047	ENSMUST00000212899.1	ENSMUST00000212899	ENSMUSG00000110631	-16.316	5.65e-05	Other	other
Gm48742	predicted gene, 48742 [Source:MGI Symbol;Acc:MGI:6098410]	RP23-11B13.1	--	ENSMUST00000215342.1	ENSMUST00000215342	ENSMUSG00000111593		0.0013	Other	other
Gm48362	predicted gene, 48362 [Source:MGI Symbol;Acc:MGI:6097831]	RP23-212C9.3	--	ENSMUST00000216055.1	ENSMUST00000216055	ENSMUSG00000110866	-23.667	7.53e-06	Other	other
Gm48281	predicted gene, 48281 [Source:MGI Symbol;Acc:MGI:6097713]	RP23-276C6.4	--	ENSMUST00000217707.1	ENSMUST00000217707	ENSMUSG00000112713	70.667	4.87e-12	Other	other
Gm47761	predicted gene, 47761 [Source:MGI Symbol;Acc:MGI:6096912]	RP23-281M13.2	--	ENSMUST00000217920.1	ENSMUST00000217920	ENSMUSG00000112478	-24.5	9.28e-05	Other	other
CT030161.1	small Cajal body-specific RNA 3B	Scarna3b	small Cajal body-specific RNA 3B	ENSMUST00000218411.1	ENSMUST00000218411	ENSMUSG00000112285	28	0.00306	Other	other		100217447
Gm47939	predicted gene, 47939 [Source:MGI Symbol;Acc:MGI:6097203]	RP23-356G7.6	--	ENSMUST00000219283.1	ENSMUST00000219283	ENSMUSG00000112324	-13.167	0.000916	Other	other
Gm46349	predicted gene, 46349 [Source:MGI Symbol;Acc:MGI:5825986]	Gm46349	predicted gene, 46349	ENSMUST00000219678.1	ENSMUST00000219678	ENSMUSG00000111960	-22	0.0401	Other	other
Gm19792	predicted gene, 19792 [Source:MGI Symbol;Acc:MGI:5011977]	Gm19792	predicted gene, 19792	ENSMUST00000222522.1	ENSMUST00000222522	ENSMUSG00000113495	-4.769	0.0129	Other	other
Gm48681	predicted gene, 48681 [Source:MGI Symbol;Acc:MGI:6098304]	AC132596.1	--	ENSMUST00000223043.1	ENSMUST00000223043	ENSMUSG00000114186	4.956	0.02	Other	other
Gm31600	predicted gene, 31600 [Source:MGI Symbol;Acc:MGI:5590759]	Gm31600	predicted gene, 31600	ENSMUST00000224394.1	ENSMUST00000224394	ENSMUSG00000114800	4.867	0.0111	Other	other		102633878
Rmrp	RNA component of mitochondrial RNAase P [Source:MGI Symbol;Acc:MGI:97937]	AL732506.1	--	ENSMUST00000226420.1	ENSMUST00000226420	ENSMUSG00000115420	4.486	0.000926	Other	other
AC160336.1	novel transcript	AC160336.1	--	ENSMUST00000226445.1	ENSMUST00000226445	ENSMUSG00000115801	-2.562	0.0389	Other	other
Gm23444	predicted gene, 23444 [Source:MGI Symbol;Acc:MGI:5453221]	RF00004	--	ENSMUST00000229063.1	ENSMUST00000229063	ENSMUSG00000116507	5.51	0.00186	Other	other
Gm23444	predicted gene, 23444 [Source:MGI Symbol;Acc:MGI:5453221]	RF00004	--	ENSMUST00000229070.1	ENSMUST00000229070	ENSMUSG00000116020	5.086	0.00282	Other	other
Gm22488	predicted gene, 22488 [Source:MGI Symbol;Acc:MGI:5452265]	RF00614	--	ENSMUST00000229985.1	ENSMUST00000229985	ENSMUSG00000116476	14.25	0.00268	Other	other
Gm23444	predicted gene, 23444 [Source:MGI Symbol;Acc:MGI:5453221]	RF00004	--	ENSMUST00000230526.1	ENSMUST00000230526	ENSMUSG00000116411	5.553	0.00185	Other	other
