# Supplementary material for: Exosomes induce neurogenesis of pluripotent P19 cells
Source: Stem Cell Rev Rep. 2023 Feb 22;19(5):1152–76. doi: 10.1007/s12015-023-10512-6 (PMC10366297; doi:10.1007/s12015-023-10512-6)
Supplement: Supplementary file 27 — (XLSX 29 kb) [file 12015_2023_10512_MOESM18_ESM.xlsx]

## Sheet: Sheet0
				GO:TERM analysis carried out on March 11, 2022
Supplementary Table S6: MGI batch report showing GO:TERMS associated with differentially expressed transcripts in exosomes.
Input	Input Type	MGI Gene/Marker ID	Symbol	Name	Feature Type	GO ID	Term	Code
Gm22981	current symbol	MGI:5452758	Gm22981	predicted gene, 22981	snoRNA gene
Gm25852	current symbol	MGI:5455629	Gm25852	predicted gene, 25852	snoRNA gene
Gm25007	current symbol	MGI:5454784	Gm25007	predicted gene, 25007	snRNA gene
Gm22488	current symbol	MGI:5452265	Gm22488	predicted gene, 22488	snoRNA gene
MIRLET7A1	human symbol	MGI:2676793	Mirlet7a-1	microRNA let7a-1	miRNA gene	GO:0030509	BMP signaling pathway	IDA
MIRLET7A1	human symbol	MGI:2676793	Mirlet7a-1	microRNA let7a-1	miRNA gene	GO:0071230	cellular response to amino acid stimulus	IDA
MIRLET7A1	human symbol	MGI:2676793	Mirlet7a-1	microRNA let7a-1	miRNA gene	GO:1904322	cellular response to forskolin	IEP
MIRLET7A1	human symbol	MGI:2676793	Mirlet7a-1	microRNA let7a-1	miRNA gene	GO:0005737	cytoplasm	IDA
MIRLET7A1	human symbol	MGI:2676793	Mirlet7a-1	microRNA let7a-1	miRNA gene	GO:0007566	embryo implantation	IDA
MIRLET7A1	human symbol	MGI:2676793	Mirlet7a-1	microRNA let7a-1	miRNA gene	GO:0035195	miRNA-mediated gene silencing	IDA
MIRLET7A1	human symbol	MGI:2676793	Mirlet7a-1	microRNA let7a-1	miRNA gene	GO:0035195	miRNA-mediated gene silencing	IGI
MIRLET7A1	human symbol	MGI:2676793	Mirlet7a-1	microRNA let7a-1	miRNA gene	GO:0010629	negative regulation of gene expression	IDA
MIRLET7A1	human symbol	MGI:2676793	Mirlet7a-1	microRNA let7a-1	miRNA gene	GO:0010629	negative regulation of gene expression	IGI
MIRLET7A1	human symbol	MGI:2676793	Mirlet7a-1	microRNA let7a-1	miRNA gene	GO:0010628	positive regulation of gene expression	IGI
MIRLET7A1	human symbol	MGI:2676793	Mirlet7a-1	microRNA let7a-1	miRNA gene	GO:0005515	protein binding	IPI
MIRLET7A1	human symbol	MGI:2676793	Mirlet7a-1	microRNA let7a-1	miRNA gene	GO:0009617	response to bacterium	IEP
MIRLET7A1	human symbol	MGI:2676793	Mirlet7a-1	microRNA let7a-1	miRNA gene	GO:0016442	RISC complex	IDA
MIRLET7A1	human symbol	MGI:2676793	Mirlet7a-1	microRNA let7a-1	miRNA gene	GO:0007605	sensory perception of sound	IEP
Gm25587	current symbol	MGI:5455364	Gm25587	predicted gene, 25587	snRNA gene
Gm22456	current symbol	MGI:5452233	Gm22456	predicted gene, 22456	snRNA gene
Gm23330	current symbol	MGI:5453107	Gm23330	predicted gene, 23330	snRNA gene
Gm24405	current symbol	MGI:5454182	Gm24405	predicted gene, 24405	snRNA gene
Gm23511	current symbol	MGI:5453288	Gm23511	predicted gene, 23511	snRNA gene
Gm25704	current symbol	MGI:5455481	Gm25704	predicted gene, 25704	snRNA gene
Gm25578	current symbol	MGI:5455355	Gm25578	predicted gene, 25578	snRNA gene
Gm22739	current symbol	MGI:5452516	Gm22739	predicted gene, 22739	snRNA gene
Gm26168	current symbol	MGI:5455945	Gm26168	predicted gene, 26168	unclassified non-coding RNA gene
Gm22155	current symbol	MGI:5451932	Gm22155	predicted gene, 22155	snRNA gene
Gm25514	current symbol	MGI:5455291	Gm25514	predicted gene, 25514	snRNA gene
Gm25682	current symbol	MGI:5455459	Gm25682	predicted gene, 25682	snRNA gene
Gm24336	current symbol	MGI:5454113	Gm24336	predicted gene, 24336	snoRNA gene
Gm22676	current symbol	MGI:5452453	Gm22676	predicted gene, 22676	snoRNA gene
Gm23987	current symbol	MGI:5453764	Gm23987	predicted gene, 23987	snoRNA gene
Gm21982	current symbol	MGI:5439451	Gm21982	predicted gene 21982	lncRNA gene
Rprl2	current symbol	MGI:105104	Rprl2	ribonuclease P RNA-like 2	RNase P RNA gene	GO:0008150	biological_process	ND
Rprl2	current symbol	MGI:105104	Rprl2	ribonuclease P RNA-like 2	RNase P RNA gene	GO:0005575	cellular_component	ND
Rprl2	current symbol	MGI:105104	Rprl2	ribonuclease P RNA-like 2	RNase P RNA gene	GO:0003674	molecular_function	ND
Scarna13	current symbol	MGI:4360027	Scarna13	small Cajal body-specific RNA 1	snoRNA gene	GO:0008150	biological_process	ND
Scarna13	current symbol	MGI:4360027	Scarna13	small Cajal body-specific RNA 1	snoRNA gene	GO:0005575	cellular_component	ND
Scarna13	current symbol	MGI:4360027	Scarna13	small Cajal body-specific RNA 1	snoRNA gene	GO:0003674	molecular_function	ND
Scarna3a	current symbol	MGI:3819485	Scarna3a	small Cajal body-specific RNA 3A	snoRNA gene	GO:0008150	biological_process	ND
Scarna3a	current symbol	MGI:3819485	Scarna3a	small Cajal body-specific RNA 3A	snoRNA gene	GO:0005575	cellular_component	ND
Scarna3a	current symbol	MGI:3819485	Scarna3a	small Cajal body-specific RNA 3A	snoRNA gene	GO:0003674	molecular_function	ND
MALAT1	current symbol	MGI:1919539	Malat1	metastasis associated lung adenocarcinoma transcript 1 (non-coding RNA)	lncRNA gene	GO:0097441	basal dendrite	IDA
MALAT1	current symbol	MGI:1919539	Malat1	metastasis associated lung adenocarcinoma transcript 1 (non-coding RNA)	lncRNA gene	GO:0016604	nuclear body	IDA
MALAT1	current symbol	MGI:1919539	Malat1	metastasis associated lung adenocarcinoma transcript 1 (non-coding RNA)	lncRNA gene	GO:0016607	nuclear speck	IDA
MALAT1	current symbol	MGI:1919539	Malat1	metastasis associated lung adenocarcinoma transcript 1 (non-coding RNA)	lncRNA gene	GO:0016607	nuclear speck	ISO
MALAT1	current symbol	MGI:1919539	Malat1	metastasis associated lung adenocarcinoma transcript 1 (non-coding RNA)	lncRNA gene	GO:2000288	positive regulation of myoblast proliferation	IMP
MALAT1	current symbol	MGI:1919539	Malat1	metastasis associated lung adenocarcinoma transcript 1 (non-coding RNA)	lncRNA gene	GO:0005515	protein binding	IPI
MALAT1	current symbol	MGI:1919539	Malat1	metastasis associated lung adenocarcinoma transcript 1 (non-coding RNA)	lncRNA gene	GO:0044877	protein-containing complex binding	IDA
MALAT1	current symbol	MGI:1919539	Malat1	metastasis associated lung adenocarcinoma transcript 1 (non-coding RNA)	lncRNA gene	GO:0000381	regulation of alternative mRNA splicing, via spliceosome	IMP
MALAT1	current symbol	MGI:1919539	Malat1	metastasis associated lung adenocarcinoma transcript 1 (non-coding RNA)	lncRNA gene	GO:0050807	regulation of synapse organization	IMP
Mirlet7b	current symbol	MGI:2676794	Mirlet7b	microRNA let7b	miRNA gene	GO:0030509	BMP signaling pathway	IDA
Mirlet7b	current symbol	MGI:2676794	Mirlet7b	microRNA let7b	miRNA gene	GO:0090398	cellular senescence	IDA
Mirlet7b	current symbol	MGI:2676794	Mirlet7b	microRNA let7b	miRNA gene	GO:0007566	embryo implantation	IDA
Mirlet7b	current symbol	MGI:2676794	Mirlet7b	microRNA let7b	miRNA gene	GO:0035195	miRNA-mediated gene silencing	IDA
Mirlet7b	current symbol	MGI:2676794	Mirlet7b	microRNA let7b	miRNA gene	GO:0035278	miRNA-mediated gene silencing by inhibition of translation	IDA
Mirlet7b	current symbol	MGI:2676794	Mirlet7b	microRNA let7b	miRNA gene	GO:0006402	mRNA catabolic process	IGI
Mirlet7b	current symbol	MGI:2676794	Mirlet7b	microRNA let7b	miRNA gene	GO:0009617	response to bacterium	IEP
Mirlet7b	current symbol	MGI:2676794	Mirlet7b	microRNA let7b	miRNA gene	GO:0070482	response to oxygen levels	IDA
Mirlet7b	current symbol	MGI:2676794	Mirlet7b	microRNA let7b	miRNA gene	GO:0016442	RISC complex	IDA
mir1839	current symbol	MGI:3837345	Mir1839	microRNA 1839	miRNA gene	GO:0016442	RISC complex	IDA
Gm22584	current symbol	MGI:5452361	Gm22584	predicted gene, 22584	snoRNA gene
Snord116l15	current symbol	MGI:5453501	Snord116l15	small nucleolar RNA, C/D box 116-like 15	snoRNA gene
Gm23953	current symbol	MGI:5453730	Gm23953	predicted gene, 23953	snoRNA gene
Gm22131	current symbol	MGI:5451908	Gm22131	predicted gene, 22131	snoRNA gene
Gm26032	current symbol	MGI:5455809	Gm26032	predicted gene, 26032	snoRNA gene
Gm26270	current symbol	MGI:5456047	Gm26270	predicted gene, 26270	snoRNA gene
Gm25074	current symbol	MGI:5454851	Gm25074	predicted gene, 25074	snoRNA gene
Gm25210	current symbol	MGI:5454987	Gm25210	predicted gene, 25210	snoRNA gene
Gm23089	current symbol	MGI:5452866	Gm23089	predicted gene, 23089	snoRNA gene
Gm22046	current symbol	MGI:5451823	Gm22046	predicted gene, 22046	snoRNA gene
Gm26365	current symbol	MGI:5456142	Gm26365	predicted gene, 26365	snoRNA gene
Gm24153	current symbol	MGI:5453930	Gm24153	predicted gene, 24153	snoRNA gene
Gm22631	current symbol	MGI:5452408	Gm22631	predicted gene, 22631	snoRNA gene
Snord116l12	current symbol	MGI:5452066	Snord116l12	small nucleolar RNA, C/D box 116-like 12	snoRNA gene
Snord116l14	current symbol	MGI:5451965	Snord116l14	small nucleolar RNA, C/D box 116-like 14	snoRNA gene
Gm25471	current symbol	MGI:5455248	Gm25471	predicted gene, 25471	snoRNA gene
Gm24518	current symbol	MGI:5454295	Gm24518	predicted gene, 24518	snoRNA gene
Gm23862	current symbol	MGI:5453639	Gm23862	predicted gene, 23862	snoRNA gene
2900076A07Rik	current symbol	MGI:1920242	2900076A07Rik	RIKEN cDNA 2900076A07 gene	lncRNA gene	GO:0008150	biological_process	ND
2900076A07Rik	current symbol	MGI:1920242	2900076A07Rik	RIKEN cDNA 2900076A07 gene	lncRNA gene	GO:0005575	cellular_component	ND
2900076A07Rik	current symbol	MGI:1920242	2900076A07Rik	RIKEN cDNA 2900076A07 gene	lncRNA gene	GO:0003674	molecular_function	ND
mir1843	old symbol	MGI:4834219	Mir1843a	microRNA 1843a	miRNA gene
Gm23370	current symbol	MGI:5453147	Gm23370	predicted gene, 23370	snoRNA gene
MT-TW	current symbol	MGI:102471	mt-Tw	mitochondrially encoded tRNA tryptophan	tRNA gene	GO:0005739	mitochondrion	TAS
MT-TW	current symbol	MGI:102471	mt-Tw	mitochondrially encoded tRNA tryptophan	tRNA gene	GO:0006412	translation	ISS
MT-TW	current symbol	MGI:102471	mt-Tw	mitochondrially encoded tRNA tryptophan	tRNA gene	GO:0006414	translational elongation	TAS
MT-TW	current symbol	MGI:102471	mt-Tw	mitochondrially encoded tRNA tryptophan	tRNA gene	GO:0030533	triplet codon-amino acid adaptor activity	ISS
Gm24151	current symbol	MGI:5453928	Gm24151	predicted gene, 24151	snoRNA gene
Gm24095	current symbol	MGI:5453872	Gm24095	predicted gene, 24095	snoRNA gene
n-R5s205	current symbol	MGI:4422070	n-R5s205	nuclear encoded rRNA 5S 205	rRNA gene
Gm23451	current symbol	MGI:5453228	Gm23451	predicted gene, 23451	snoRNA gene
Gm22579	current symbol	MGI:5452356	Gm22579	predicted gene, 22579	snoRNA gene
mir-703		No associated gene
Gm23787	current symbol	MGI:5453564	Gm23787	predicted gene, 23787	snoRNA gene
MIR17HG	current symbol	MGI:1923207	Mir17hg	Mir17 host gene (non-protein coding)	lncRNA gene	GO:0005575	cellular_component	ND
MIR17HG	current symbol	MGI:1923207	Mir17hg	Mir17 host gene (non-protein coding)	lncRNA gene	GO:0003674	molecular_function	ND
MIR17HG	current symbol	MGI:1923207	Mir17hg	Mir17 host gene (non-protein coding)	lncRNA gene	GO:0009611	response to wounding	IEP
MIR17HG	human synonym	MGI:2676844	Mir18	microRNA 18	miRNA gene	GO:0030424	axon	IDA
MIR17HG	human synonym	MGI:2676844	Mir18	microRNA 18	miRNA gene	GO:0001783	B cell apoptotic process	IGI
MIR17HG	human synonym	MGI:2676844	Mir18	microRNA 18	miRNA gene	GO:0071391	cellular response to estrogen stimulus	IDA
MIR17HG	human synonym	MGI:2676844	Mir18	microRNA 18	miRNA gene	GO:1904322	cellular response to forskolin	IEP
MIR17HG	human synonym	MGI:2676844	Mir18	microRNA 18	miRNA gene	GO:0071241	cellular response to inorganic substance	IDA
MIR17HG	human synonym	MGI:2676844	Mir18	microRNA 18	miRNA gene	GO:1990830	cellular response to leukemia inhibitory factor	IEP
MIR17HG	human synonym	MGI:2676844	Mir18	microRNA 18	miRNA gene	GO:0001701	in utero embryonic development	IGI
MIR17HG	human synonym	MGI:2676844	Mir18	microRNA 18	miRNA gene	GO:0030324	lung development	IGI
MIR17HG	human synonym	MGI:2676844	Mir18	microRNA 18	miRNA gene	GO:0043066	negative regulation of apoptotic process	IGI
MIR17HG	human synonym	MGI:2676844	Mir18	microRNA 18	miRNA gene	GO:0010629	negative regulation of gene expression	IDA
MIR17HG	human synonym	MGI:2676844	Mir18	microRNA 18	miRNA gene	GO:0010628	positive regulation of gene expression	IDA
MIR17HG	human synonym	MGI:2676844	Mir18	microRNA 18	miRNA gene	GO:0010628	positive regulation of gene expression	IMP
MIR17HG	human synonym	MGI:2676844	Mir18	microRNA 18	miRNA gene	GO:0002329	pre-B cell differentiation	IGI
MIR17HG	human synonym	MGI:2676844	Mir18	microRNA 18	miRNA gene	GO:0009617	response to bacterium	IEP
MIR17HG	human synonym	MGI:2676844	Mir18	microRNA 18	miRNA gene	GO:0021522	spinal cord motor neuron differentiation	IGI
MIR17HG	human synonym	MGI:2676844	Mir18	microRNA 18	miRNA gene	GO:0060412	ventricular septum morphogenesis	IGI
MIR17HG	human synonym	MGI:3618743	Mir19a	microRNA 19a	miRNA gene	GO:0001783	B cell apoptotic process	IGI
MIR17HG	human synonym	MGI:3618743	Mir19a	microRNA 19a	miRNA gene	GO:0001701	in utero embryonic development	IGI
MIR17HG	human synonym	MGI:3618743	Mir19a	microRNA 19a	miRNA gene	GO:0060291	long-term synaptic potentiation	IEP
MIR17HG	human synonym	MGI:3618743	Mir19a	microRNA 19a	miRNA gene	GO:0030324	lung development	IGI
MIR17HG	human synonym	MGI:3618743	Mir19a	microRNA 19a	miRNA gene	GO:0002329	pre-B cell differentiation	IGI
MIR17HG	human synonym	MGI:3618743	Mir19a	microRNA 19a	miRNA gene	GO:0021522	spinal cord motor neuron differentiation	IGI
MIR17HG	human synonym	MGI:3618743	Mir19a	microRNA 19a	miRNA gene	GO:0060412	ventricular septum morphogenesis	IGI
MIR17HG	human synonym	MGI:3629917	Mir19b-1	microRNA 19b-1	miRNA gene	GO:1990830	cellular response to leukemia inhibitory factor	IEP
MIR17HG	human synonym	MGI:3629917	Mir19b-1	microRNA 19b-1	miRNA gene	GO:0090398	cellular senescence	IDA
MIR17HG	human synonym	MGI:3629917	Mir19b-1	microRNA 19b-1	miRNA gene	GO:0001701	in utero embryonic development	IGI
MIR17HG	human synonym	MGI:3629917	Mir19b-1	microRNA 19b-1	miRNA gene	GO:0060291	long-term synaptic potentiation	IEP
MIR17HG	human synonym	MGI:3629917	Mir19b-1	microRNA 19b-1	miRNA gene	GO:0030324	lung development	IGI
MIR17HG	human synonym	MGI:3629917	Mir19b-1	microRNA 19b-1	miRNA gene	GO:0043066	negative regulation of apoptotic process	IGI
MIR17HG	human synonym	MGI:3629917	Mir19b-1	microRNA 19b-1	miRNA gene	GO:0002903	negative regulation of B cell apoptotic process	IGI
MIR17HG	human synonym	MGI:3629917	Mir19b-1	microRNA 19b-1	miRNA gene	GO:0002329	pre-B cell differentiation	IGI
MIR17HG	human synonym	MGI:3629917	Mir19b-1	microRNA 19b-1	miRNA gene	GO:0009617	response to bacterium	IEP
MIR17HG	human synonym	MGI:3629917	Mir19b-1	microRNA 19b-1	miRNA gene	GO:0016442	RISC complex	IDA
MIR17HG	human synonym	MGI:3629917	Mir19b-1	microRNA 19b-1	miRNA gene	GO:0021522	spinal cord motor neuron differentiation	IGI
MIR17HG	human synonym	MGI:3629917	Mir19b-1	microRNA 19b-1	miRNA gene	GO:0060412	ventricular septum morphogenesis	IGI
MIR17HG	human synonym	MGI:2676872	Mir20a	microRNA 20a	miRNA gene	GO:0001783	B cell apoptotic process	IGI
MIR17HG	human synonym	MGI:2676872	Mir20a	microRNA 20a	miRNA gene	GO:1904322	cellular response to forskolin	IEP
MIR17HG	human synonym	MGI:2676872	Mir20a	microRNA 20a	miRNA gene	GO:0071241	cellular response to inorganic substance	IDA
MIR17HG	human synonym	MGI:2676872	Mir20a	microRNA 20a	miRNA gene	GO:0090398	cellular senescence	IDA
MIR17HG	human synonym	MGI:2676872	Mir20a	microRNA 20a	miRNA gene	GO:0007566	embryo implantation	IDA
MIR17HG	human synonym	MGI:2676872	Mir20a	microRNA 20a	miRNA gene	GO:0070062	extracellular exosome	IDA
MIR17HG	human synonym	MGI:2676872	Mir20a	microRNA 20a	miRNA gene	GO:0001701	in utero embryonic development	IGI
MIR17HG	human synonym	MGI:2676872	Mir20a	microRNA 20a	miRNA gene	GO:0060291	long-term synaptic potentiation	IEP
MIR17HG	human synonym	MGI:2676872	Mir20a	microRNA 20a	miRNA gene	GO:0030324	lung development	IGI
MIR17HG	human synonym	MGI:2676872	Mir20a	microRNA 20a	miRNA gene	GO:0043066	negative regulation of apoptotic process	IGI
MIR17HG	human synonym	MGI:2676872	Mir20a	microRNA 20a	miRNA gene	GO:0002329	pre-B cell differentiation	IGI
MIR17HG	human synonym	MGI:2676872	Mir20a	microRNA 20a	miRNA gene	GO:0010468	regulation of gene expression	IDA
MIR17HG	human synonym	MGI:2676872	Mir20a	microRNA 20a	miRNA gene	GO:0009617	response to bacterium	IEP
MIR17HG	human synonym	MGI:2676872	Mir20a	microRNA 20a	miRNA gene	GO:0009611	response to wounding	IEP
MIR17HG	human synonym	MGI:2676872	Mir20a	microRNA 20a	miRNA gene	GO:0016442	RISC complex	IDA
MIR17HG	human synonym	MGI:2676872	Mir20a	microRNA 20a	miRNA gene	GO:0007605	sensory perception of sound	IEP
MIR17HG	human synonym	MGI:2676872	Mir20a	microRNA 20a	miRNA gene	GO:0021522	spinal cord motor neuron differentiation	IGI
MIR17HG	human synonym	MGI:2676872	Mir20a	microRNA 20a	miRNA gene	GO:0060412	ventricular septum morphogenesis	IGI
MIR17HG	human synonym	MGI:2676872	Mir20a	microRNA 20a	miRNA gene	GO:0016055	Wnt signaling pathway	IDA
MIR17HG	human synonym	MGI:3629918	Mir92-1	microRNA 92-1	miRNA gene	GO:0071230	cellular response to amino acid stimulus	IDA
MIR17HG	human synonym	MGI:3629918	Mir92-1	microRNA 92-1	miRNA gene	GO:1904322	cellular response to forskolin	IEP
MIR17HG	human synonym	MGI:3629918	Mir92-1	microRNA 92-1	miRNA gene	GO:1990830	cellular response to leukemia inhibitory factor	IEP
MIR17HG	human synonym	MGI:3629918	Mir92-1	microRNA 92-1	miRNA gene	GO:0001701	in utero embryonic development	IGI
MIR17HG	human synonym	MGI:3629918	Mir92-1	microRNA 92-1	miRNA gene	GO:0060291	long-term synaptic potentiation	IEP
MIR17HG	human synonym	MGI:3629918	Mir92-1	microRNA 92-1	miRNA gene	GO:0030324	lung development	IGI
MIR17HG	human synonym	MGI:3629918	Mir92-1	microRNA 92-1	miRNA gene	GO:0043066	negative regulation of apoptotic process	IGI
MIR17HG	human synonym	MGI:3629918	Mir92-1	microRNA 92-1	miRNA gene	GO:0002903	negative regulation of B cell apoptotic process	IGI
MIR17HG	human synonym	MGI:3629918	Mir92-1	microRNA 92-1	miRNA gene	GO:0002329	pre-B cell differentiation	IGI
MIR17HG	human synonym	MGI:3629918	Mir92-1	microRNA 92-1	miRNA gene	GO:0010468	regulation of gene expression	IDA
MIR17HG	human synonym	MGI:3629918	Mir92-1	microRNA 92-1	miRNA gene	GO:0007605	sensory perception of sound	IEP
MIR17HG	human synonym	MGI:3629918	Mir92-1	microRNA 92-1	miRNA gene	GO:0021522	spinal cord motor neuron differentiation	IGI
MIR17HG	human synonym	MGI:3629918	Mir92-1	microRNA 92-1	miRNA gene	GO:0060412	ventricular septum morphogenesis	IGI
Gm23855	current symbol	MGI:5453632	Gm23855	predicted gene, 23855	snoRNA gene
Gm26197	current symbol	MGI:5455974	Gm26197	predicted gene, 26197	rRNA gene
Gm42031	current symbol	MGI:5624916	Gm42031	predicted gene, 42031	lncRNA gene
n-R5s56	current symbol	MGI:4421901	n-R5s56	nuclear encoded rRNA 5S 56	rRNA gene
Gm22620	current symbol	MGI:5452397	Gm22620	predicted gene, 22620	snoRNA gene
Snora52	current symbol	MGI:3819508	Snora52	small nucleolar RNA, H/ACA box 52	snoRNA gene	GO:0008150	biological_process	ND
Snora52	current symbol	MGI:3819508	Snora52	small nucleolar RNA, H/ACA box 52	snoRNA gene	GO:0005575	cellular_component	ND
Snora52	current symbol	MGI:3819508	Snora52	small nucleolar RNA, H/ACA box 52	snoRNA gene	GO:0003674	molecular_function	ND
Gm26165	current symbol	MGI:5455942	Gm26165	predicted gene, 26165	snoRNA gene
Gm22354	current symbol	MGI:5452131	Gm22354	predicted gene, 22354	snoRNA gene
Gm12840	current symbol	MGI:3650917	Gm12840	predicted gene 12840	lncRNA gene	GO:0008150	biological_process	ND
Gm12840	current symbol	MGI:3650917	Gm12840	predicted gene 12840	lncRNA gene	GO:0005575	cellular_component	ND
Gm12840	current symbol	MGI:3650917	Gm12840	predicted gene 12840	lncRNA gene	GO:0003674	molecular_function	ND
Gm24916	current symbol	MGI:5454693	Gm24916	predicted gene, 24916	snoRNA gene
Gm43549	current symbol	MGI:5663686	Gm43549	predicted gene 43549	lncRNA gene
mir-1291	human synonym	MGI:5562744	Mir1291	microRNA 1291	miRNA gene
Gm20186	current symbol	MGI:5012371	Gm20186	predicted gene, 20186	lncRNA gene
Gm4316	current symbol	MGI:3782497	Gm4316	predicted gene 4316	lncRNA gene	GO:0008150	biological_process	ND
Gm4316	current symbol	MGI:3782497	Gm4316	predicted gene 4316	lncRNA gene	GO:0005575	cellular_component	ND
Gm4316	current symbol	MGI:3782497	Gm4316	predicted gene 4316	lncRNA gene	GO:0003674	molecular_function	ND
Gm42047	current symbol	MGI:5624932	Gm42047	predicted gene, 42047	lncRNA gene
Gm19792	current symbol	MGI:5011977	Gm19792	predicted gene, 19792	lncRNA gene
Gm22220	current symbol	MGI:5451997	Gm22220	predicted gene, 22220	snRNA gene
Gm23686	current symbol	MGI:5453463	Gm23686	predicted gene, 23686	snRNA gene
Snord116	current symbol	MGI:1891407	Snord116	small nucleolar RNA, C/D box 116 cluster	complex/cluster/region
Snord89	current symbol	MGI:3819562	Snord89	small nucleolar RNA, C/D box 89	snoRNA gene	GO:0008150	biological_process	ND
Snord89	current symbol	MGI:3819562	Snord89	small nucleolar RNA, C/D box 89	snoRNA gene	GO:0005575	cellular_component	ND
Snord89	current symbol	MGI:3819562	Snord89	small nucleolar RNA, C/D box 89	snoRNA gene	GO:0003674	molecular_function	ND
Gm25848	current symbol	MGI:5455625	Gm25848	predicted gene, 25848	snoRNA gene
Gm25395	current symbol	MGI:5455172	Gm25395	predicted gene, 25395	snoRNA gene
Gm25492	current symbol	MGI:5455269	Gm25492	predicted gene, 25492	snoRNA gene
Gm24289	current symbol	MGI:5454066	Gm24289	predicted gene, 24289	snoRNA gene
Snord116l13	current symbol	MGI:5453326	Snord116l13	small nucleolar RNA, C/D box 116-like 13	snoRNA gene
Gm25350	current symbol	MGI:5455127	Gm25350	predicted gene, 25350	snoRNA gene
Snord116l4	current symbol	MGI:1927535	Snord116l4	small nucleolar RNA, C/D box 116-like 4	snoRNA gene
Gm26201	current symbol	MGI:5455978	Gm26201	predicted gene, 26201	snoRNA gene
Gm24609	current symbol	MGI:5454386	Gm24609	predicted gene, 24609	snoRNA gene
Gm22812	current symbol	MGI:5452589	Gm22812	predicted gene, 22812	snoRNA gene
Snord116l3	current symbol	MGI:1927534	Snord116l3	small nucleolar RNA, C/D box 116-like 3	snoRNA gene
Gm25155	current symbol	MGI:5454932	Gm25155	predicted gene, 25155	snoRNA gene
Gm24760	current symbol	MGI:5454537	Gm24760	predicted gene, 24760	snoRNA gene
Gm22776	current symbol	MGI:5452553	Gm22776	predicted gene, 22776	snoRNA gene
Gm22417	current symbol	MGI:5452194	Gm22417	predicted gene, 22417	snoRNA gene
Snord116l2	current symbol	MGI:1927533	Snord116l2	small nucleolar RNA, C/D box 116-like 2	snoRNA gene
Snord116l16	current symbol	MGI:5451887	Snord116l16	small nucleolar RNA, C/D box 116-like 16	snoRNA gene
Gm25157	current symbol	MGI:5454934	Gm25157	predicted gene, 25157	snoRNA gene
Snord116l17	current symbol	MGI:5453134	Snord116l17	small nucleolar RNA, C/D box 116-like 17	snoRNA gene
Gm23767	current symbol	MGI:5453544	Gm23767	predicted gene, 23767	snoRNA gene
Gm25597	current symbol	MGI:5455374	Gm25597	predicted gene, 25597	snoRNA gene
Snord116l1	current symbol	MGI:1927532	Snord116l1	small nucleolar RNA, C/D box 116-like 1	snoRNA gene
Gm22941	current symbol	MGI:5452718	Gm22941	predicted gene, 22941	snoRNA gene
Gm25816	current symbol	MGI:5455593	Gm25816	predicted gene, 25816	snoRNA gene
Snord116l8	current symbol	MGI:1927539	Snord116l8	small nucleolar RNA, C/D box 116-like 8	snoRNA gene
Snord116l7	current symbol	MGI:1927538	Snord116l7	small nucleolar RNA, C/D box 116-like 7	snoRNA gene
Snord116l6	current symbol	MGI:1927537	Snord116l6	small nucleolar RNA, C/D box 116-like 6	snoRNA gene
Snord116l11	current symbol	MGI:5455871	Snord116l11	small nucleolar RNA, C/D box 116-like 11	snoRNA gene
IPW	current symbol	MGI:892030	Ipw	imprinted gene in the Prader-Willi syndrome region	lncRNA gene	GO:0008150	biological_process	ND
IPW	current symbol	MGI:892030	Ipw	imprinted gene in the Prader-Willi syndrome region	lncRNA gene	GO:0005575	cellular_component	ND
IPW	current symbol	MGI:892030	Ipw	imprinted gene in the Prader-Willi syndrome region	lncRNA gene	GO:0003674	molecular_function	ND
Gm25820	current symbol	MGI:5455597	Gm25820	predicted gene, 25820	snoRNA gene
SNORD22	current symbol	MGI:1933385	Snord22	small nucleolar RNA, C/D box 22	snoRNA gene	GO:0008150	biological_process	ND
SNORD22	current symbol	MGI:1933385	Snord22	small nucleolar RNA, C/D box 22	snoRNA gene	GO:0005634	nucleus	ISO
Gm31600	current symbol	MGI:5590759	Gm31600	predicted gene, 31600	lncRNA gene
n-R5s28	current symbol	MGI:4421873	n-R5s28	nuclear encoded rRNA 5S 28	rRNA gene
SNORA70	current symbol	MGI:2148178	Snora70	small nucleolar RNA, H/ACA box 70	snoRNA gene	GO:0008150	biological_process	ND
SNORA70	current symbol	MGI:2148178	Snora70	small nucleolar RNA, H/ACA box 70	snoRNA gene	GO:0003674	molecular_function	ND
SNORA70	current symbol	MGI:2148178	Snora70	small nucleolar RNA, H/ACA box 70	snoRNA gene	GO:0005732	sno(s)RNA-containing ribonucleoprotein complex	ISO
Snora34	current symbol	MGI:3819502	Snora34	small nucleolar RNA, H/ACA box 34	snoRNA gene	GO:0008150	biological_process	ND
Snora34	current symbol	MGI:3819502	Snora34	small nucleolar RNA, H/ACA box 34	snoRNA gene	GO:0005575	cellular_component	ND
Snora34	current symbol	MGI:3819502	Snora34	small nucleolar RNA, H/ACA box 34	snoRNA gene	GO:0003674	molecular_function	ND
n-R5s1	current symbol	MGI:4421733	n-R5s1	nuclear encoded rRNA 5S 1	rRNA gene
n-R5s64	current symbol	MGI:4421909	n-R5s64	nuclear encoded rRNA 5S 64	rRNA gene
Gm26293	current symbol	MGI:5456070	Gm26293	predicted gene, 26293	snoRNA gene
Gm24016	current symbol	MGI:5453793	Gm24016	predicted gene, 24016	snoRNA gene
Gm22888	current symbol	MGI:5452665	Gm22888	predicted gene, 22888	snoRNA gene
Gm26381	current symbol	MGI:5456158	Gm26381	predicted gene, 26381	rRNA gene
Snora15	current symbol	MGI:3819490	Snora15	small nucleolar RNA, H/ACA box 15	snoRNA gene	GO:0008150	biological_process	ND
Snora15	current symbol	MGI:3819490	Snora15	small nucleolar RNA, H/ACA box 15	snoRNA gene	GO:0005575	cellular_component	ND
Snora15	current symbol	MGI:3819490	Snora15	small nucleolar RNA, H/ACA box 15	snoRNA gene	GO:0003674	molecular_function	ND
n-R5s127	current symbol	MGI:4421983	n-R5s127	nuclear encoded rRNA 5S 127	rRNA gene
2810429I04Rik	current symbol	MGI:1924187	2810429I04Rik	RIKEN cDNA 2810429I04 gene	lncRNA gene	GO:0060038	cardiac muscle cell proliferation	IMP
2810429I04Rik	current symbol	MGI:1924187	2810429I04Rik	RIKEN cDNA 2810429I04 gene	lncRNA gene	GO:0005575	cellular_component	ND
2810429I04Rik	current symbol	MGI:1924187	2810429I04Rik	RIKEN cDNA 2810429I04 gene	lncRNA gene	GO:0035198	miRNA binding	IPI
AI506816	current symbol	MGI:2140929	AI506816	expressed sequence AI506816	lncRNA gene	GO:0009611	response to wounding	IEP
AI506816	Genbank	MGI:2140929	AI506816	expressed sequence AI506816	lncRNA gene	GO:0009611	response to wounding	IEP
AY036118	current symbol	MGI:2158419	AY036118	cDNA sequence AY036118	lncRNA gene	GO:0030097	hemopoiesis	IDA
AY036118	current symbol	MGI:2158419	AY036118	cDNA sequence AY036118	lncRNA gene	GO:0008284	positive regulation of cell population proliferation	IDA
AY036118	Genbank	MGI:2158419	AY036118	cDNA sequence AY036118	lncRNA gene	GO:0030097	hemopoiesis	IDA
AY036118	Genbank	MGI:2158419	AY036118	cDNA sequence AY036118	lncRNA gene	GO:0008284	positive regulation of cell population proliferation	IDA
MT-TS1	current symbol	MGI:102475	mt-Ts1	mitochondrially encoded tRNA serine 1	tRNA gene	GO:0005739	mitochondrion	TAS
MT-TS1	current symbol	MGI:102475	mt-Ts1	mitochondrially encoded tRNA serine 1	tRNA gene	GO:0006412	translation	ISS
MT-TS1	current symbol	MGI:102475	mt-Ts1	mitochondrially encoded tRNA serine 1	tRNA gene	GO:0006414	translational elongation	TAS
MT-TS1	current symbol	MGI:102475	mt-Ts1	mitochondrially encoded tRNA serine 1	tRNA gene	GO:0030533	triplet codon-amino acid adaptor activity	ISS
Gm22455	current symbol	MGI:5452232	Gm22455	predicted gene, 22455	snoRNA gene
Gm25813	current symbol	MGI:5455590	Gm25813	predicted gene, 25813	snRNA gene
Gm22068	current symbol	MGI:5451845	Gm22068	predicted gene, 22068	snRNA gene
Gm24950	current symbol	MGI:5454727	Gm24950	predicted gene, 24950	snRNA gene
Gm24208	current symbol	MGI:5453985	Gm24208	predicted gene, 24208	snoRNA gene
Gm25855	current symbol	MGI:5455632	Gm25855	predicted gene, 25855	snoRNA gene
Gm25202	current symbol	MGI:5454979	Gm25202	predicted gene, 25202	snRNA gene
SNORD82	current symbol	MGI:1931502	Snord82	small nucleolar RNA, C/D box 82	snoRNA gene
Gm22879	current symbol	MGI:5452656	Gm22879	predicted gene, 22879	snoRNA gene
Gm23444	current symbol	MGI:5453221	Gm23444	predicted gene, 23444	snRNA gene
Snord58b	current symbol	MGI:3819545	Snord58b	small nucleolar RNA, C/D box 58B	snoRNA gene	GO:0008150	biological_process	ND
Snord58b	current symbol	MGI:3819545	Snord58b	small nucleolar RNA, C/D box 58B	snoRNA gene	GO:0005575	cellular_component	ND
Snord58b	current symbol	MGI:3819545	Snord58b	small nucleolar RNA, C/D box 58B	snoRNA gene	GO:0003674	molecular_function	ND
Gm22265	current symbol	MGI:5452042	Gm22265	predicted gene, 22265	snRNA gene
Snora21	current symbol	MGI:3819493	Snora21	small nucleolar RNA, H/ACA box 21	snoRNA gene	GO:0008150	biological_process	ND
Snora21	current symbol	MGI:3819493	Snora21	small nucleolar RNA, H/ACA box 21	snoRNA gene	GO:0005575	cellular_component	ND
Snora21	current symbol	MGI:3819493	Snora21	small nucleolar RNA, H/ACA box 21	snoRNA gene	GO:0003674	molecular_function	ND
Gm22042	current symbol	MGI:5451819	Gm22042	predicted gene, 22042	snRNA gene
Gm23238	current symbol	MGI:5453015	Gm23238	predicted gene, 23238	snRNA gene
Gm23240	current symbol	MGI:5453017	Gm23240	predicted gene, 23240	snRNA gene
Rny3	current symbol	MGI:107304	Rny3	RNA, Y3 small cytoplasmic (associated with Ro protein)	scRNA gene	GO:0006270	DNA replication initiation	IMP
Rny3	current symbol	MGI:107304	Rny3	RNA, Y3 small cytoplasmic (associated with Ro protein)	scRNA gene	GO:0033260	nuclear DNA replication	IMP
Rny3	current symbol	MGI:107304	Rny3	RNA, Y3 small cytoplasmic (associated with Ro protein)	scRNA gene	GO:0005634	nucleus	IMP
Gm26493	current symbol	MGI:5456270	Gm26493	predicted gene, 26493	snoRNA gene
Snord1a	current symbol	MGI:3819525	Snord1a	small nucleolar RNA, C/D box 1A	snoRNA gene	GO:0008150	biological_process	ND
Snord1a	current symbol	MGI:3819525	Snord1a	small nucleolar RNA, C/D box 1A	snoRNA gene	GO:0005575	cellular_component	ND
Snord1a	current symbol	MGI:3819525	Snord1a	small nucleolar RNA, C/D box 1A	snoRNA gene	GO:0003674	molecular_function	ND
Snora16a	current symbol	MGI:4361141	Snora16a	small nucleolar RNA, H/ACA box 16A	snoRNA gene	GO:0008150	biological_process	ND
Snora16a	current symbol	MGI:4361141	Snora16a	small nucleolar RNA, H/ACA box 16A	snoRNA gene	GO:0005575	cellular_component	ND
Snora16a	current symbol	MGI:4361141	Snora16a	small nucleolar RNA, H/ACA box 16A	snoRNA gene	GO:0003674	molecular_function	ND
Mir5117	current symbol	MGI:4950437	Mir5117	microRNA 5117	miRNA gene
Gm22973	current symbol	MGI:5452750	Gm22973	predicted gene, 22973	snRNA gene
Gm23971	current symbol	MGI:5453748	Gm23971	predicted gene, 23971	snRNA gene
Gm26232	current symbol	MGI:5456009	Gm26232	predicted gene, 26232	lncRNA gene
Gm24136	current symbol	MGI:5453913	Gm24136	predicted gene, 24136	snRNA gene
Gm26244	current symbol	MGI:5456021	Gm26244	predicted gene, 26244	snRNA gene
RNY1	current symbol	MGI:97995	Rny1	RNA, Y1 small cytoplasmic, Ro-associated	scRNA gene	GO:0006270	DNA replication initiation	ISO
RNY1	current symbol	MGI:97995	Rny1	RNA, Y1 small cytoplasmic, Ro-associated	scRNA gene	GO:0033260	nuclear DNA replication	ISO
RNY1	current symbol	MGI:97995	Rny1	RNA, Y1 small cytoplasmic, Ro-associated	scRNA gene	GO:0005634	nucleus	ISO
Gm23849	current symbol	MGI:5453626	Gm23849	predicted gene, 23849	snRNA gene
Rnu1b6	current symbol	MGI:104604	Rnu1b6	U1b6 small nuclear RNA	snRNA gene	GO:0008150	biological_process	ND
Rnu1b6	current symbol	MGI:104604	Rnu1b6	U1b6 small nuclear RNA	snRNA gene	GO:0005575	cellular_component	ND
Rnu1b6	current symbol	MGI:104604	Rnu1b6	U1b6 small nuclear RNA	snRNA gene	GO:0003674	molecular_function	ND
Snord35a	current symbol	MGI:1351319	Snord35a	small nucleolar RNA, C/D box 35A	snoRNA gene	GO:0005575	cellular_component	ND
Snord35a	current symbol	MGI:1351319	Snord35a	small nucleolar RNA, C/D box 35A	snoRNA gene	GO:0006006	glucose metabolic process	IGI
Snord35a	current symbol	MGI:1351319	Snord35a	small nucleolar RNA, C/D box 35A	snoRNA gene	GO:0030073	insulin secretion	IGI
Snord35a	current symbol	MGI:1351319	Snord35a	small nucleolar RNA, C/D box 35A	snoRNA gene	GO:0003674	molecular_function	ND
Snord35a	current symbol	MGI:1351319	Snord35a	small nucleolar RNA, C/D box 35A	snoRNA gene	GO:0072593	reactive oxygen species metabolic process	IGI
Gm26316	current symbol	MGI:5456093	Gm26316	predicted gene, 26316	snRNA gene
Gm25189	current symbol	MGI:5454966	Gm25189	predicted gene, 25189	snRNA gene
Gm26110	current symbol	MGI:5455887	Gm26110	predicted gene, 26110	snRNA gene
Gm24447	current symbol	MGI:5454224	Gm24447	predicted gene, 24447	unclassified non-coding RNA gene
n-R5-8s1	current symbol	MGI:4421735	n-R5-8s1	nuclear encoded rRNA 5.8S 1	rRNA gene
Gm24924	current symbol	MGI:5454701	Gm24924	predicted gene, 24924	snRNA gene
RNU2-1		No associated gene
RNU1-4		No associated gene
Gm23472	current symbol	MGI:5453249	Gm23472	predicted gene, 23472	snRNA gene
Gm25679	current symbol	MGI:5455456	Gm25679	predicted gene, 25679	snRNA gene
Gm24830	current symbol	MGI:5454607	Gm24830	predicted gene, 24830	snRNA gene
Gm23744	current symbol	MGI:5453521	Gm23744	predicted gene, 23744	snRNA gene
Snord91a	current symbol	MGI:3819564	Snord91a	small nucleolar RNA, C/D box 91A	snoRNA gene	GO:0008150	biological_process	ND
Snord91a	current symbol	MGI:3819564	Snord91a	small nucleolar RNA, C/D box 91A	snoRNA gene	GO:0005575	cellular_component	ND
Snord91a	current symbol	MGI:3819564	Snord91a	small nucleolar RNA, C/D box 91A	snoRNA gene	GO:0003674	molecular_function	ND
Gm22771	current symbol	MGI:5452548	Gm22771	predicted gene, 22771	snoRNA gene
Snord72	current symbol	MGI:3819555	Snord72	small nucleolar RNA, C/D box 72	snoRNA gene	GO:0008150	biological_process	ND
Snord72	current symbol	MGI:3819555	Snord72	small nucleolar RNA, C/D box 72	snoRNA gene	GO:0005575	cellular_component	ND
Snord72	current symbol	MGI:3819555	Snord72	small nucleolar RNA, C/D box 72	snoRNA gene	GO:0003674	molecular_function	ND
Gm25776	current symbol	MGI:5455553	Gm25776	predicted gene, 25776	snoRNA gene
Gm22486	old symbol	MGI:5452263	Snord94	small nucleolar RNA, C/D box 94	snoRNA gene
Gm25106	current symbol	MGI:5454883	Gm25106	predicted gene, 25106	snRNA gene
Snhg20	current symbol	MGI:1924222	Snhg20	small nucleolar RNA host gene 20	lncRNA gene	GO:0071398	cellular response to fatty acid	IDA
Snhg20	current symbol	MGI:1924222	Snhg20	small nucleolar RNA host gene 20	lncRNA gene	GO:0010467	gene expression	IDA
Snhg20	current symbol	MGI:1924222	Snhg20	small nucleolar RNA host gene 20	lncRNA gene	GO:0010467	gene expression	IMP
Snhg20	current symbol	MGI:1924222	Snhg20	small nucleolar RNA host gene 20	lncRNA gene	GO:0042116	macrophage activation	IDA
Snhg20	current symbol	MGI:1924222	Snhg20	small nucleolar RNA host gene 20	lncRNA gene	GO:0042116	macrophage activation	IMP
Snhg20	current symbol	MGI:1924222	Snhg20	small nucleolar RNA host gene 20	lncRNA gene	GO:0007260	tyrosine phosphorylation of STAT protein	IDA
Rprl3	current symbol	MGI:105103	Rprl3	ribonuclease P RNA-like 3	RNase P RNA gene	GO:0008150	biological_process	ND
Rprl3	current symbol	MGI:105103	Rprl3	ribonuclease P RNA-like 3	RNase P RNA gene	GO:0005575	cellular_component	ND
Rprl3	current symbol	MGI:105103	Rprl3	ribonuclease P RNA-like 3	RNase P RNA gene	GO:0003674	molecular_function	ND
Scarna2	current symbol	MGI:3819484	Scarna2	small Cajal body-specific RNA 2	snoRNA gene	GO:0008150	biological_process	ND
Scarna2	current symbol	MGI:3819484	Scarna2	small Cajal body-specific RNA 2	snoRNA gene	GO:0005575	cellular_component	ND
Scarna2	current symbol	MGI:3819484	Scarna2	small Cajal body-specific RNA 2	snoRNA gene	GO:0003674	molecular_function	ND
Gm23751	current symbol	MGI:5453528	Gm23751	predicted gene, 23751	snoRNA gene
Gm26083	current symbol	MGI:5455860	Gm26083	predicted gene, 26083	snoRNA gene
Gm23547	current symbol	MGI:5453324	Gm23547	predicted gene, 23547	snoRNA gene
Scarna8	current symbol	MGI:3819488	Scarna8	small Cajal body-specific RNA 8	snoRNA gene	GO:0008150	biological_process	ND
Scarna8	current symbol	MGI:3819488	Scarna8	small Cajal body-specific RNA 8	snoRNA gene	GO:0005575	cellular_component	ND
Scarna8	current symbol	MGI:3819488	Scarna8	small Cajal body-specific RNA 8	snoRNA gene	GO:0003674	molecular_function	ND
Snord107	current symbol	MGI:4358283	Snord107	small nucleolar RNA, C/D box 107	snoRNA gene	GO:0008150	biological_process	ND
Snord107	current symbol	MGI:4358283	Snord107	small nucleolar RNA, C/D box 107	snoRNA gene	GO:0005575	cellular_component	ND
Snord107	current symbol	MGI:4358283	Snord107	small nucleolar RNA, C/D box 107	snoRNA gene	GO:0003674	molecular_function	ND
Scarna10	current symbol	MGI:3819482	Scarna10	small Cajal body-specific RNA 10	snoRNA gene	GO:0008150	biological_process	ND
Scarna10	current symbol	MGI:3819482	Scarna10	small Cajal body-specific RNA 10	snoRNA gene	GO:0005575	cellular_component	ND
Scarna10	current symbol	MGI:3819482	Scarna10	small Cajal body-specific RNA 10	snoRNA gene	GO:0003674	molecular_function	ND
GAS5	current symbol	MGI:95659	Gas5	growth arrest specific 5	lncRNA gene	GO:0005575	cellular_component	ND
GAS5	current symbol	MGI:95659	Gas5	growth arrest specific 5	lncRNA gene	GO:0003674	molecular_function	ND
GAS5	current symbol	MGI:95659	Gas5	growth arrest specific 5	lncRNA gene	GO:0009617	response to bacterium	IEP
Gm15564	current symbol	MGI:3783013	Gm15564	predicted gene 15564	lncRNA gene	GO:0008150	biological_process	ND
Gm15564	current symbol	MGI:3783013	Gm15564	predicted gene 15564	lncRNA gene	GO:0005575	cellular_component	ND
Gm15564	current symbol	MGI:3783013	Gm15564	predicted gene 15564	lncRNA gene	GO:0003674	molecular_function	ND
Snora24	current symbol	MGI:4360223	Snora24	small nucleolar RNA, H/ACA box 24	snoRNA gene	GO:0008150	biological_process	ND
Snora24	current symbol	MGI:4360223	Snora24	small nucleolar RNA, H/ACA box 24	snoRNA gene	GO:0005575	cellular_component	ND
Snora24	current symbol	MGI:4360223	Snora24	small nucleolar RNA, H/ACA box 24	snoRNA gene	GO:0003674	molecular_function	ND
Snord87	current symbol	MGI:2387894	Snord87	small nucleolar RNA, C/D box 87	snoRNA gene	GO:0008150	biological_process	ND
Snord87	current symbol	MGI:2387894	Snord87	small nucleolar RNA, C/D box 87	snoRNA gene	GO:0005730	nucleolus	ISO
Snord87	current symbol	MGI:2387894	Snord87	small nucleolar RNA, C/D box 87	snoRNA gene	GO:0030562	rRNA 2'-O-ribose methylation guide activity	ISO
mir-677		No associated gene
Gm25890	current symbol	MGI:5455667	Gm25890	predicted gene, 25890	snRNA gene
Gm22634	current symbol	MGI:5452411	Gm22634	predicted gene, 22634	snRNA gene
Gm24497	current symbol	MGI:5454274	Gm24497	predicted gene, 24497	snRNA gene
Rnu1b2	current symbol	MGI:104624	Rnu1b2	U1b2 small nuclear RNA	snRNA gene
Rnu1b1	current symbol	MGI:97974	Rnu1b1	U1b1 small nuclear RNA	snRNA gene
Gm22614	current symbol	MGI:5452391	Gm22614	predicted gene, 22614	snRNA gene
Gm26444	current symbol	MGI:5456221	Gm26444	predicted gene, 26444	snRNA gene
Gm22317	current symbol	MGI:5452094	Gm22317	predicted gene, 22317	snRNA gene
Gm25360	current symbol	MGI:5455137	Gm25360	predicted gene, 25360	snRNA gene
Gm24305	current symbol	MGI:5454082	Gm24305	predicted gene, 24305	snRNA gene
Gm22513	current symbol	MGI:5452290	Gm22513	predicted gene, 22513	snRNA gene
Gm23804	current symbol	MGI:5453581	Gm23804	predicted gene, 23804	snRNA gene
Gm25939	current symbol	MGI:5455716	Gm25939	predicted gene, 25939	snRNA gene
Rn18s-rs5	current symbol	MGI:107222	Rn18s-rs5	18s RNA, related sequence 5	rRNA gene	GO:0008150	biological_process	ND
Rn18s-rs5	current symbol	MGI:107222	Rn18s-rs5	18s RNA, related sequence 5	rRNA gene	GO:0005575	cellular_component	ND
Rn18s-rs5	current symbol	MGI:107222	Rn18s-rs5	18s RNA, related sequence 5	rRNA gene	GO:0003674	molecular_function	ND
Mir6236	current symbol	MGI:5530929	Mir6236	microRNA 6236	miRNA gene
Gm28967	current symbol	MGI:5579673	Gm28967	predicted gene 28967	lncRNA gene
Gm43305	current symbol	MGI:5663442	Gm43305	predicted gene 43305	lncRNA gene
		Foot note:	Expansion of Codes
			IDA - inferred from direct assay
			IEP - inferred from expression pattern
			IGI - inferred from genetic interaction
			IPI - inferred from physical interaction
			ND- No biological data available
			ISO- inferred from sequence orthology
			IMP- inferred from mutant phenotype
			TAS- Traceable Author Statement
			ISS - inferred from sequence or structural similarity
